# Supplementary material for: Prevalence, diversity and applications potential of nodules endophytic bacteria: a systematic review
Source: Front Microbiol. 2024 May 15;15:1386742. doi: 10.3389/fmicb.2024.1386742 (PMC11133547; doi:10.3389/fmicb.2024.1386742)
Supplement: Supplementary file 2 [file Table_1.XLSX]

## Sheet: ScienceDirect
Microsymbionts of Phaseolus vulgaris in acid and alkaline soils of Mexico	ScienceDirect
How plants recruit their microbiome? New insights into beneficial interactions	ScienceDirect
Antagonistic endophytic bacteria associated with nodules of soybean (Glycine max L.) and plant growth-promoting properties	ScienceDirect
Ecological Implications of Specificity between Plants and Rhizosphere Micro-organisms	ScienceDirect
Isolation, characterization, and selection of heavy metal-resistant and plant growth-promoting endophytic bacteria from root nodules of Robinia pseudoacacia in a Pb/Zn mining area	ScienceDirect
Genetic diversity, community structure and distribution of rhizobia in the root nodules of Caragana spp. from arid and semi-arid alkaline deserts, in the north of China	ScienceDirect
Endophytic Microbes: Bioremediation of soil contaminants	ScienceDirect
Alteration of soil rhizobial populations by rabbit latrines could impair symbiotic nitrogen fixation in the insular alpine ecosystem of Teide National Park	ScienceDirect
Illumina sequencing of 16S rRNA tag shows disparity in rhizobial and non-rhizobial diversity associated with root nodules of mung bean (Vigna radiata L.) growing in different habitats in Pakistan	ScienceDirect
Native legumes of the Farrapos protected area in Uruguay establish selective associations with rhizobia in their natural habitat	ScienceDirect
Soil microbial inocula: an eco-friendly and sustainable solution for mitigating salinity stress in plants	ScienceDirect
Phylogenetic diversity of bacterial strains from root nodules of legumes grown wild in Egypt	ScienceDirect
Competition for nodulation and 15n2-fixation between a Sp+ and a Sp−Frankia strain in Alnus incana	ScienceDirect
The Biology of Frankia and Actinorhizal Plants	ScienceDirect
Endophytic Bosea spartocytisi sp. nov. Coexists with rhizobia in root nodules of Spartocytisus supranubius growing in soils of Teide National Park (Canary Islands)	ScienceDirect
Rhizobium anhuiense as the predominant microsymbionts of Lathyrus maritimus along the Shandong Peninsula seashore line	ScienceDirect
Discoveries, Discussions, and Trends in Research on Actinorhizal Root Nodule Symbioses before 1978	ScienceDirect
Diversity of endophytic bacteria associated with nodules of two indigenous legumes at different altitudes of the Qilian Mountains in China	ScienceDirect
Genetically and functionally diverse symbiotic and non-symbiotic native bacteria colonized root nodules of Erythrina brucei growing in different land use types in Ethiopia	ScienceDirect
Bacterial endophytes as bioinoculant: microbial functions and applications toward sustainable farming	ScienceDirect
Biological dinitrogen fixation: symbiotic	ScienceDirect
Genotypic and symbiotic diversity of native rhizobia nodulating red pea (Lathyrus cicera L.) in Tunisia	ScienceDirect
Association of sequence types, antimicrobial resistance and virulence genes in Indian isolates of Klebsiella pneumoniae: A comparative genomics study	ScienceDirect
Chapter 13 - Symbiotic functional molecules in endophytic actinobacteria in actinorhizal plants: scientometric profile	ScienceDirect
Distinct biogeographic patterns of rhizobia and non-rhizobial endophytes associated with soybean nodules across China	ScienceDirect
Delineation of Paraburkholderia tuberum sensu stricto and description of Paraburkholderia podalyriae sp. nov. nodulating the South African legume Podalyria calyptrata	ScienceDirect
Enhancing Stevia rebaudiana growth and yield through exploring beneficial plant-microbe interactions and their impact on the underlying mechanisms and crop sustainability	ScienceDirect
Cross-Inoculation Groups within Frankia and Host–Endosymbiont Associations	ScienceDirect
Microbiome engineering to improve biocontrol and plant growth-promoting mechanisms	ScienceDirect
In situ localization and penetration route of an endophytic bacteria into roots of wheat and the common bean	ScienceDirect
Spore-Positive and Spore-Negative Nodules	ScienceDirect
Chapter 9 - Root Nodule Symbioses in Non-Leguminous N2-Fixing Plants	ScienceDirect
Functional diversity of cultivable endophytes from Cicer arietinum and Pisum sativum: Bioprospecting their plant growth potential	ScienceDirect
New insights into engineered plant-microbe interactions for pesticide removal	ScienceDirect
Assessing Frankia populations in plants and soil using molecular methods	ScienceDirect
Biodiversity and biogeography of rhizobia associated with common bean (Phaseolus vulgaris L.) in Shaanxi Province	ScienceDirect
A large diversity of non-rhizobial endophytes found in legume root nodules in Flanders (Belgium)	ScienceDirect
Actinomycetes in Agriculture and Forestry	ScienceDirect
Characterization of Retama sphaerocarpa microsymbionts in Zaida lead mine tailings in the Moroccan middle Atlas	ScienceDirect
Evaluation of a 23S rRNA Insertion as Target for the Analysis of Uncultured Frankia Populations in Root Nodules of Alders by Whole Cell Hybridization	ScienceDirect
The invisible life inside plants: Deciphering the riddles of endophytic bacterial diversity	ScienceDirect
Plant growth-promoting root-colonizing bacterial endophytes	ScienceDirect
Co-inoculation of selected nodule endophytic rhizobacterial strains with Rhizobium tropici promotes plant growth and controls damping off in common bean	ScienceDirect
Nodules and roots of Vicia faba are inhabited by quite different populations of associated bacteria	ScienceDirect
Botany, associated microbiota, traditional medicinal uses, and phytochemistry of Vachellia tortilis subsp. raddiana (Savi): A systematic review	ScienceDirect
Photosynthetic rhizobia	ScienceDirect
Genetic diversity and phylogeny of indigenous rhizobia nodulating faba bean (Vicia faba L.) in Greece	ScienceDirect
Mapping soil nitrogen fractionation	ScienceDirect
Sinorhizobium americanum symbiovar mediterranense is a predominant symbiont that nodulates and fixes nitrogen with common bean (Phaseolus vulgaris L.) in a Northern Tunisian field	ScienceDirect
Groundnut (Arachis hypogaea) nodule Rhizobium and passenger endophytic bacterial cultivable diversity and their impact on plant growth promotion	ScienceDirect
The evolutionary ecology of rhizobia: multiple facets of competition before, during, and after symbiosis with legumes	ScienceDirect
Non-rhizobial peanut nodule bacteria promote maize (Zea mays L.) and peanut (Arachis hypogaea L.) growth in a simulated crop rotation system	ScienceDirect
Microsymbionts of forage peanut under different soil and climate conditions belong to a specific group of Bradyrhizobium strains	ScienceDirect
Nodules of wild legumes as unique natural hotspots of antibiotic resistance genes	ScienceDirect
Genetic diversity and potential for promotion of plant growth detected in nodule endophytic bacteria of soybean grown in Heilongjiang province of China	ScienceDirect
Phylogeny and genetic diversity of native rhizobia nodulating common bean (Phaseolus vulgaris L.) in Ethiopia	ScienceDirect
	ScienceDirect

## Sheet: Scopus
Plant-microbe symbioses as an evolutionary continuum	Scopus
Microbiome analysis revealed distinct microbial communities occupying different sized nodules in field-grown peanut	Scopus
Isolation, identification and plant growth promotion ability of endophytic bacteria associated with lupine root nodule grown in Tunisian soil	Scopus
Diversity of endophytic bacteria within nodules of the Sphaerophysa salsula in different regions of Loess Plateau in China	Scopus
Woody Mimosa species are nodulated by Burkholderia in ombrophylous forest soils and their symbioses are enhanced by arbuscular mycorrhizal fungi (AMF)	Scopus
Legumes of the Sardinia Island: Knowledge on Symbiotic and Endophytic Bacteria and Interactive Software Tool for Plant Species Determination	Scopus
Comparison of nodule endophyte composition, diversity, and gene content between medicago truncatula genotypes	Scopus
Diversity, phylogeny and plant growth promotion traits of nodule associated bacteria isolated from lotus parviflorus	Scopus
Rhizobium etli maize populations and their competitivenes for roof colonization	Scopus
Rhizobium leguminosarum symbiovar viciae strains are natural wheat endophytes that can stimulate root development	Scopus
Cyanobiont diversity within and among cycads of one field site	Scopus
Rhizobia and endophytic bacteria isolated from rainforest fragments within an iron ore mining site of the Eastern Brazilian Amazon	Scopus
Isolation, characterization, and evaluation of bacterial root and nodule endophytes from chickpea cultivated in Northern India	Scopus
Groundnut (Arachis hypogaea) nodule Rhizobium and passenger endophytic bacterial cultivable diversity and their impact on plant growth promotion	Scopus
New research on the genetic diversity of non-rhizobial endophytes inhabiting legume nodules	Scopus
Deciphering the role of non-Frankia nodular endophytes in alder through in vitro and genomic characterization	Scopus
Solubilization of inorganic phosphate (Pi) and plant growth-promotion (PGP) activities by root-nodule bacteria isolated from cultivated legume, mothbean (Vigna aconitifolia L.) of the great Indian Thar desert	Scopus
Amplification of 16S rRNA genes from Frankia strains in root nodules of Ceanothus griseus, Coriaria arborea, Coriaria plumosa, Discaria toumatou, and Purshia tridentata	Scopus
Genetically and functionally diverse symbiotic and non-symbiotic native bacteria colonized root nodules of Erythrina brucei growing in different land use types in Ethiopia	Scopus
Polyphasic characterization of nitrogen-fixing and co-resident bacteria in nodules of Phaseolus lunatus inoculated with soils from Piauí State, Northeast Brazil	Scopus
Bacterial endophytes and plant growth promotion	Scopus
Nitrogen fixing biofertilizers; mechanism and growth promotion: A review	Scopus
Endophytic bacteria from root nodules of Ormosia macrocalyx with potential as plant growth promoters and antifungal activity	Scopus
A Metagenomic Approach to Identify Distinct Rhizospheric and Endophytic Bacterial Communities from Roots and Root Nodules of Vigna radiata	Scopus
Bradyrhizobium, the Ancestor of All Rhizobia: Phylogeny of Housekeeping and Nitrogen-Fixation Genes	Scopus
Effects of rhizobial inoculation, cropping systems and growth stages on endophytic bacterial community of soybean roots	Scopus
The use of PCR-based typing methods to assess the diversity of Frankia nodule endophytes of the actinorhizal shrub Ceanothus	Scopus
Symbiotic efficiency and genetic characterization of rhizobia and non rhizobial endophytes associated with cowpea grown in semi-arid tropics of Kenya	Scopus
Inoculation of Lens Culinaris, Vicia Faba and Sulla Coronaria with heavy metal-resistant PGPB shows potential for phytostabilization	Scopus
Genome insights into the pharmaceutical and plant growth promoting features of the novel species Nocardia alni sp. nov	Scopus
Diversity of rhizosphere bacteria associated with different soybean cultivars in two soil conditions	Scopus
Illumina sequencing of 16S rRNA tag shows disparity in rhizobial and non-rhizobial diversity associated with root nodules of mung bean (Vigna radiata L.) growing in different habitats in Pakistan	Scopus
Genetic diversity and potential for promotion of plant growth detected in nodule endophytic bacteria of soybean grown in Heilongjiang province of China	Scopus
Biological functions of endophytic bacteria in Robinia pseudoacacia ‘Hongsen’	Scopus
SPORE FORMATION AND ENDOPHYTE DIVERSITY IN ROOT NODULES OF ALNUS GLUTINOSA (L.) VILL.	Scopus
Plant probiotics for nutrient acquisition by agriculturally important grasses: A comprehensive review of the science and the application	Scopus
Effects of applying endophytic fungi on the soil biological characteristics and enzyme activities under continuously cropped peanut	Scopus
Micromonospora phytophila sp. nov. and micromonospora luteiviridis sp. nov., isolated as natural inhabitants of plant nodules	Scopus
Isolation and characterization of plant growth promoting endophytic bacterial isolates from root nodule of Lespedeza sp	Scopus
Elecampane Rough (Inula Aspera Poir.) a New Species Actinorhizal Plants of the Flora of the North Caucasus	Scopus
Environmental filtering drives the establishment of the distinctive rhizosphere, bulk, and root nodule bacterial communities of Sophora davidii in hilly and gully regions of the Loess Plateau of China	Scopus
Biodiversity of endophytic bacteria which colonize red clover nodules, roots, stems and foliage and their influence on host growth	Scopus
Diversity and phylogeny of the bacterial strains isolated from nodules of fenugreek (Trigonella foenum-graecum L.) in Iran	Scopus
Diversity of endophytic bacteria associated with nodules of two indigenous legumes at different altitudes of the Qilian Mountains in China	Scopus
Genetic and physiological diversity of white Spanish broom (Chamaecytisus albus) endophytes	Scopus
Genetic diversity of agrobacterium species isolated from nodules of common bean and soybean in Brazil, Mexico, Ecuador and Mozambique, and description of the new species agrobacterium fabacearum sp. nov.	Scopus
What If Root Nodules Are a Guesthouse for a Microbiome? The Case Study of Acacia longifolia	Scopus
Plant growth-promoting rhizobacterial communities from an area under the influence of iron mining and from the adjacent phytophysiognomies which have high genetic diversity	Scopus
Soil origin and plant genotype structure distinct microbiome compartments in the model legume Medicago truncatula	Scopus
Agricultural research updates. Volume 13	Scopus
Microsymbionts of forage peanut under different soil and climate conditions belong to a specific group of Bradyrhizobium strains	Scopus
Isolation, identification and plant growth promotion ability evaluation of the endophytic bacteria isolated from soybean root nodule in Sichuan Basin	Scopus
Life in soil by the actinorhizal root nodule endophyte Frankia. A review	Scopus
Diversity of Frankia nodule endophytes of the actinorhizal shrub Ceanothus as assessed by RFLP patterns from single nodule lobes	Scopus
Assessing Frankia populations in plants and soil using molecular methods	Scopus
Characterization of root-nodulating bacteria associated to Prosopis farcta growing in the arid regions of Tunisia	Scopus
Micromonospora from nitrogen fixing nodules of alfalfa (Medicago sativa L.). A new promising Plant Probiotic Bacteria.	Scopus
Soybean Root Nodule and Rhizosphere Microbiome: Distribution of Rhizobial and Nonrhizobial Endophytes	Scopus
Molecular diversity of rhizobial and nonrhizobial bacteria from nodules of cool season legumes	Scopus
Diversity of nodule-endophytic agrobacteria-like strains associated with different grain legumes in Tunisia	Scopus
Arbuscular Mycorrhizal Fungi as an Important Factor Enabling the Adaptation of Anthyllis vulneraria L. to Zn-Pb-Polluted Tailings	Scopus
The root nodule microbiome of cultivated and wild halophytic legumes showed similar diversity but distinct community structure in yellow river delta saline soils	Scopus
Highly diverse root endophyte bacterial community is driven by growth substrate and is plant genotype-independent in common bean (Phaseolus vulgaris L.)	Scopus
Diverse bacteria isolated from root nodules of wild Vicia species grown in temperate region of China	Scopus
Genetic diversity of Datisca cannabina-compatible Frankia strains as determined by sequence analysis of the PCR-amplified 16S rRNA gene	Scopus
Genetic diversity and functional characterization of endophytic Bacillus thuringiensis isolates from the North Western Indian Himalayas	Scopus
Decrypting phytomicrobiome of the neurotoxic actinorhizal species, Coriaria myrtifolia, and dispersal boundary of Frankia cluster 2 in soil outward compatible host rhizosphere	Scopus
Comparative metabolomics of root nodules infected with Frankia sp. strains and uninfected roots from Alnus glutinosa and Casuarina cunninghamiana reflects physiological integration	Scopus
Microbial community structure and functional diversity of nitrogen-fixing bacteria associated with Colophospermum mopane	Scopus
Diversity of endophytic bacteria in root nodules of Hippophae rhamnoides in the Maxian Mountains	Scopus
Study of phenanthrene utilizing bacterial consortia associated with cowpea (Vigna unguiculata) root nodules	Scopus
Typical frankia infect actinorhizal plants exotic to New Zealand	Scopus
Endophytic passenger bacteria associated with Genista cinerea nodules growing in North African drylands	Scopus
Diversity of endophytic actinomycetes isolated from roots and root nodules of Pueraria candollei Grah. Ex Benth. And the analyses of their secondary metabolites	Scopus
Stress resistance and genetic diversity of endophytic bacteria isolated from Caragana spp. root nodules	Scopus
Biological nitrogen fixation by two Acacia species and associated root-nodule bacteria in a suburban Australian forest subjected to prescribed burning	Scopus
Molecular and phenotypic characterization of endophytic bacteria isolated from sulla nodules	Scopus
A large diversity of non-rhizobial endophytes found in legume root nodules in Flanders (Belgium)	Scopus
Plant-microbe-microbe interactions influence the faba bean nodule colonization by diverse endophytic bacteria	Scopus
Diversity of rhizobia and non-rhizobia endophytes isolated from root nodules of Trifolium sp. growing in lead and zinc mine site Guelma, Algeria	Scopus
Alpha-, gamma- and beta-proteobacteria detected in legume nodules in Latvia, using full-length 16S rRNA gene sequencing	Scopus
Screening and characterization of siderophore producing endophytic bacteria from cicer arietinum and pisum sativum plants	Scopus
Isolation and characterization of plant growth promoting endophytic bacteria isolated from Vigna radiata	Scopus
Diversity of sporadic symbionts and nonsymbiotic endophytic bacteria isolated from nodules of woody, shrub, and food legumes in Ethiopia	Scopus
Cowpea nodules harbor non-rhizobial bacterial communities that are shaped by soil type rather than plant genotype	Scopus
Nodule-associated microbiome diversity in wild populations of Sulla coronaria reveals clues on the relative importance of culturable rhizobial symbionts and co-infecting endophytes	Scopus
Genetic characterization of root-nodule bacteria associated with Acacia salicina and A. stenophylla (Mimosaceae) across south-eastern Australia	Scopus
Impact of Culturable Endophytic Bacteria on Soil Aggregate Formation and Peanut (Arachis hypogaea L.) Growth and Yield Under Drought Conditions	Scopus
Diversity of Root Nodule-Associated Bacteria of Diverse Legumes Along an Elevation Gradient in the Kunlun Mountains, China	Scopus
Diversity of culturable ericoid mycorrhizal fungi of Rhododendron decorum in Yunnan, China	Scopus

## Sheet: Web of sciences
Comparison of Nodule Endophyte Composition, Diversity, and Gene Content Between <i>Medicago</i> <i>truncatula</i> Genotypes	Web of sciences
Isolation, characterization, and evaluation of bacterial root and nodule endophytes from chickpea cultivated in Northern India	Web of sciences
Soybean Root Nodule and Rhizosphere Microbiome: Distribution of Rhizobial and Nonrhizobial Endophytes	Web of sciences
A large diversity of non-rhizobial endophytes found in legume root nodules in Flanders (Belgium)	Web of sciences
MOLECULAR DIVERSITY OF ROOT AND NODULE ENDOPHYTIC BACTERIA FROM FIELD PEA (<i>PISUM SATIVUM</i> L.)	Web of sciences
Isolation and Characterization of Bacterial Endophytes from Small Nodules of Field-Grown Peanut	Web of sciences
Halotolerant Nodule Rhizobial and Passenger Endophytes Alleviates Salinity Stress in Groundnut (<i>Arachis hypogaea</i> L.)	Web of sciences
Nodule-associated microbiome diversity in wild populations of <i>Sulla coronaria</i> reveals clues on the relative importance of culturable rhizobial symbionts and co-infecting endophytes	Web of sciences
Genetic diversity and potential for promotion of plant growth detected in nodule endophytic bacteria of soybean grown in Heilongjiang province of China	Web of sciences
Root nodule bacteria from <i>Clitoria ternatea</i> L. are putative invasive nonrhizobial endophytes	Web of sciences
DIVERSITY OF FRANKIA NODULE ENDOPHYTES OF THE ACTINORHIZAL SHRUB CEANOTHUS AS ASSESSED BY RFLP PATTERNS FROM SINGLE NODULE LOBES	Web of sciences
Diversity of rhizobia and non-rhizobia endophytes isolated from root nodules of <i>Trifolium</i> sp. growing in lead and zinc mine site Guelma, Algeria	Web of sciences
Distinct biogeographic patterns of rhizobia and non-rhizobial endophytes associated with soybean nodules across China	Web of sciences
Genetic and physiological diversity of white Spanish broom (<i>Chamaecytisus albus</i>) endophytes	Web of sciences
Plant-microbe-microbe interactions influence the faba bean nodule colonization by diverse endophytic bacteria	Web of sciences
Life in soil by the actinorhizal root nodule endophyte <i>Frankia</i>. A review	Web of sciences
Diversity of endophytic bacteria associated with nodules of two indigenous legumes at different altitudes of the Qilian Mountains in China	Web of sciences
Screening for leaf-associated endophytes in the genus Psychotria (Rubiaceae)	Web of sciences
Isolation, identification and plant growth promotion ability of endophytic bacteria associated with lupine root nodule grown in Tunisian soil	Web of sciences
The use of PCR-based typing methods to assess the diversity of Frankia nodule endophytes of the actinorhizal shrub Ceanothus	Web of sciences
Diversity of Root Nodule-Associated Bacteria of Diverse Legumes Along an Elevation Gradient in the Kunlun Mountains, China	Web of sciences
Diversity of endophytic bacteria within nodules of the <i>Sphaerophysa salsula</i> in different regions of Loess Plateau in China	Web of sciences
CULTURAL, MORPHOLOGICAL AND GENETIC DIVERSITY OF DIAZOTROPHICS ISOLATED FROM NODULES OF BRACATINGA	Web of sciences
A nodule endophytic <i>Bacillus megaterium</i> strain isolated from <i>Medicago polymorpha</i> enhances growth, promotes nodulation by <i>Ensifer medicae</i> and alleviates salt stress in alfalfa plants	Web of sciences
Root nodules of <i>Ceanothus caeruleus</i> contain both the N<sub>2</sub>-fixing <i>Frankia</i> endophyte and a phylogenetically related Nod<SUP>-</SUP>/Fix<SUP>-</SUP> actinomycete	Web of sciences
Non-rhizobial endophytic (NRE) yeasts assist nodulation of <i>Rhizobium</i> in root nodules of blackgram (<i>Vigna mungo</i> L.)	Web of sciences
Study of phenanthrene utilizing bacterial consortia associated with cowpea (<i>Vigna unguiculata</i>) root nodules	Web of sciences
Diversity, Phylogeny and Plant Growth Promotion Traits of Nodule Associated Bacteria Isolated from <i>Lotus parviflorus</i>	Web of sciences
Micromonospora phytophila</i> sp nov and <i>Micromonospora luteiviridis</i> sp nov., isolated as natural inhabitants of plant nodules	Web of sciences
Alpha-, gamma- and beta-proteobacteria detected in legume nodules in Latvia, using full-length 16S rRNA gene sequencing	Web of sciences
The Root Nodule Microbiome of Cultivated and Wild Halophytic Legumes Showed Similar Diversity but Distinct Community Structure in Yellow River Delta Saline Soils	Web of sciences
Environmental filtering drives the establishment of the distinctive rhizosphere, bulk, and root nodule bacterial communities of <i>Sophora davidii</i> in hilly and gully regions of the Loess Plateau of China	Web of sciences
Groundnut (<i>Arachis hypogaea</i>) nodule <i>Rhizobium</i> and passenger endophytic bacterial cultivable diversity and their impact on plant growth promotion	Web of sciences
Two cultivated legume plants reveal the enrichment process of the microbiome in the rhizocompartments	Web of sciences
Microbiome analysis revealed distinct microbial communities occupying different sized nodules in field-grown peanut	Web of sciences
Bacterial endophytes diversity of tree legumes from Argentina	Web of sciences
Diversity of Endophytic Actinomycetes Isolated from Roots and Root Nodules of <i>Pueraria candollei</i> Grah. ex Benth. and the Analyses of Their Secondary Metabolites	Web of sciences
Characterization of root-nodule bacteria isolated from <i>Vicia faba</i> and selection of plant growth promoting isolates	Web of sciences
Interaction of endophytic microbes with legumes	Web of sciences
Contrasting effects of the inoculation time with passenger endophytic <i>Agrobacterium </i>sp.10C2 on the nodule functioning and growth of <i>Medicago truncatula</i>	Web of sciences
Insights into non-symbiotic plant growth promotion bacteria associated with nodules of <i>Sphaerophysa salsula</i> growing in northwestern China	Web of sciences
Comparative metabolomics of root nodules infected with <i>Frankia</i> sp strains and uninfected roots from <i>Alnus glutinosa</i> and <i>Casuarina cunninghamiana</i> reflects physiological integration	Web of sciences
Biodiversity of endophytic bacteria which colonize red clover nodules, roots, stems and foliage and their influence on host growth	Web of sciences
Diversity of rhizosphere bacteria associated with different soybean cultivars in two soil conditions	Web of sciences
Diversity and phylogeny of the bacterial strains isolated from nodules of fenugreek (Trigonella foenum-graecum L.) in Iran	Web of sciences
Endophytic bacteria from root nodules of <i>Ormosia macrocalyx</i> with potential as plant growth promoters and antifungal activity	Web of sciences
Inoculation of <i>Phaseolus vulgaris</i> with the nodule-endophyte <i>Agrobacterium</i> sp 10C2 affects richness and structure of rhizosphere bacterial communities and enhances nodulation and growth	Web of sciences
Non-rhizobial nodule endophytes improve nodulation, change root exudation pattern and promote the growth of lentil, for prospective application in fallow soil	Web of sciences
Symbiotic efficiency and genetic characterization of rhizobia and non rhizobial endophytes associated with cowpea grown in semi-arid tropics of Kenya	Web of sciences
Cowpea Nodules Harbor Non-rhizobial Bacterial Communities that Are Shaped by Soil Type Rather than Plant Genotype	Web of sciences
Genetically and functionally diverse symbiotic and non-symbiotic native bacteria colonized root nodules of <i>Erythrina brucei</i> growing in different land use types in Ethiopia	Web of sciences
PCR-AMPLIFIED 16S RIBOSOMAL-RNA SEQUENCE-ANALYSIS TO CONFIRM NODULATION OF DATISCA-CANNABINA L BY THE ENDOPHYTE OF CORIARIA-NEPALENSIS WALL	Web of sciences
Quantitative indices for the autecological biogeography of a <i>Rhizobium</i> endophyte of rice at macro and micro spatial scales	Web of sciences
Phylogenetic characterization of ineffective Frankia in Alnus glutinosa (L.) Gaertn. nodules from wetland soil inoculants	Web of sciences
Solubilization of inorganic phosphate (P<sub>i</sub>) and plant growth-promotion (PGP) activities by root-nodule bacteria isolated from cultivated legume, mothbean (<i>Vigna aconitifolia</i> L.) of the Great Indian Thar desert	Web of sciences
Assessing <i>Frankia</i> populations in plants and soil using molecular methods	Web of sciences
Three symbionts involved in interspecific plant-soil feedback: epichloid endophytes and mycorrhizal fungi affect the performance of rhizobia-legume symbiosis	Web of sciences
Microbial community structure and functional diversity of nitrogen-fixing bacteria associated with <i>Colophospermum mopane</i>	Web of sciences
Diverse bacteria isolated from root nodules of wild <i>Vicia</i> species grown in temperate region of China	Web of sciences
Legumes of the Sardinia Island: Knowledge on Symbiotic and Endophytic Bacteria and Interactive Software Tool for Plant Species Determination	Web of sciences
Appraising Endophyte-Plant Symbiosis for Improved Growth, Nodulation, Nitrogen Fixation and Abiotic Stress Tolerance: An Experimental Investigation with Chickpea (<i>Cicer arietinum</i> L.)	Web of sciences
Photosynthetic bradyrhizobia are natural endophytes of the African wild rice <i>Oryza breviligulata</i>	Web of sciences
Detection of <i>Burkholderia</i> in the seeds of <i>Psychotria punctata</i> (Rubiaceae) - Microscopic evidence for vertical transmission in the leaf nodule symbiosis	Web of sciences
Multi-symbiotic systems: functional implications of the coexistence of grass-endophyte and legume-rhizobia symbioses	Web of sciences
<i>Micromonospora</i> from nitrogen fixing nodules of alfalfa (<i>Medicago sativa</i> L.). A new promising Plant Probiotic Bacteria	Web of sciences
What If Root Nodules Are a Guesthouse for a Microbiome? The Case Study of <i>Acacia longifolia</i>	Web of sciences
Polyphasic characterization of nitrogen-fixing and co-resident bacteria in nodules of <i>Phaseolus lunatus</i> inoculated with soils from Piaui State, Northeast Brazil	Web of sciences
Genetic diversity and functional characterization of endophytic <i>Bacillus thuringiensis</i> isolates from the North Western Indian Himalayas	Web of sciences
Mixture of endophytic Agrobacterium and Sinorhizobium meliloti strains could induce nonspecific nodulation on some woody legumes	Web of sciences
Seed associated microbiota and vertical transmission of bacterial communities from seed to nodule in <i>Sophora davidii</i>	Web of sciences
Promoting the growth of <i>Sulla flexuosa</i> L. by endophytic root nodule bacteria authors and affiliations	Web of sciences
Molecular identification and characterization of phytobeneficial osmotolerant endophytic bacteria inhabiting root nodules of the Saharan tree <i>Vachellia tortilis</i> subsp. <i>raddiana</i>	Web of sciences
Genetic diversity of <i>Agrobacterium</i> species isolated from nodules of common bean and soybean in Brazil, Mexico, Ecuador and Mozambique, and description of the new species <i>Agrobacterium fabacearum</i> sp. nov.	Web of sciences
CYANOBIONT DIVERSITY WITHIN AND AMONG CYCADS OF ONE FIELD SITE	Web of sciences
Genetic characterization of root-nodule bacteria associated with <i>Acacia salicina</i> and <i>A. stenophylla</i> (Mimosaceae) across south-eastern Australia	Web of sciences
Endophytic occupation of root nodules and roots of <i>Melilotus dentatus</i> by <i>Agrobacterium tumefaciens</i>	Web of sciences
Antagonistic endophytic bacteria associated with nodules of soybean (<i>Glycine max</i> L.) and plant growth-promoting properties	Web of sciences
Amplification of 16S rRNA genes from Frankia strains in root nodules of Ceanothus griseus, Coriaria arborea, Coriaria plumosa, Discaria toumatou, and Purshia tridentata	Web of sciences
Low genetic diversity among <i>Frankia</i> spp. strains nodulating sympatric populations of actinorhizal species of Rosaceae, <i>Ceanothus</i> (Rhamnaceae) and <i>Datisca glomerata</i> (Datiscaceae) west of the Sierra Nevada (California)	Web of sciences
Typical Frankia infect actinorhizal plants exotic to New Zealand	Web of sciences
Community structure and associated networks of endophytic bacteria in pea roots throughout plant life cycle	Web of sciences
Population size and diversity of <i>Frankia</i> in soils of <i>Ceanothus velutinus</i> and Douglas-fir stands	Web of sciences
Plant growth-promoting rhizobacterial communities from an area under the influence of iron mining and from the adjacent phytophysiognomies which have high genetic diversity	Web of sciences
Genome Insights into the Novel Species <i>Microvirga</i> <i>brassicacearum</i>, a Rapeseed Endophyte with Biotechnological Potential	Web of sciences
Effects of<i>Hedysarum</i>leguminous plants on soil bacterial communities in the Mu Us Desert, northwest China	Web of sciences
Screening of stress tolerant bacterial strains possessing interesting multi-plant growth promoting traits isolated from root nodules of <i>Phaseolus vulgaris</i> L.	Web of sciences
Biological nitrogen fixation by two <i>Acacia</i> species and associated root-nodule bacteria in a suburban Australian forest subjected to prescribed burning	Web of sciences
Rhizobium etli</i> maize populations and their competitiveness for root colonization	Web of sciences
Geographic distribution and genetic diversity of <i>Ceanothus</i>-infective <i>Frankia</i> strains	Web of sciences
GENETIC DIVERSITY OF DATISCA CANNABINA-COMPATIBLE FRANKIA STRAINS AS DETERMINED BY SEQUENCE-ANALYSIS OF THE PCR-AMPLIFIED 16S RIBOSOMAL-RNA GENE	Web of sciences
Maize growth and yield promoting endophytes isolated into a legume root nodule by a cross-over approach	Web of sciences
Genomic fingerprinting of <i>Frankia</i> microsymbionts from <i>Ceanothus</i> copopulations using repetitive sequences and polymerase chain reactions	Web of sciences
Anti-fungal activity of bacterial endophytes associated with legumes against <i>Fusarium solani</i>: Assessment of fungi soil suppressiveness and plant protection induction	Web of sciences
Characterization of symbiotic and endophytic bacteria isolated from root nodules of herbaceous legumes grown in Qinghai-Tibet plateau and in other zones of China	Web of sciences
Diversity and distribution of <i>Frankia</i> strains symbiotic with <i>Ceanothus</i> in California	Web of sciences
Frankia forms infection threads	Web of sciences
Retrieved 16S rRNA and <i>nif</i>H sequences reveal co-dominance of <i>Bradyrhizobium</i> and <i>Ensifer</i> (<i>Sinorhizobium</i>) strains in field-collected root nodules of the promiscuous host <i>Vigna radiata</i> (L.) R. Wilczek	Web of sciences
Expressed <i>nifH</i> genes of endophytic bacteria detected in field-grown sweet potatoes (<i>Ipomoea batatas</i> L.)	Web of sciences
<i>Rhizobium leguminosarum</i> symbiovar <i>viciae</i> strains are natural wheat endophytes that can stimulate root development	Web of sciences
Effects of rhizobial inoculation, cropping systems and growth stages on endophytic bacterial community of soybean roots	Web of sciences
Decrypting phytomicrobiome of the neurotoxic actinorhizal species, <i>Coriaria myrtifolia</i>, and dispersal boundary of <i>Frankia</i> cluster 2 in soil outward compatible host rhizosphere	Web of sciences
Genome diversity of <i>Frankia</i> strains from different origins and host plants by AFLP analysis	Web of sciences
Dual inoculation increases plant growth with <i>Frankia</i> on red alder (<i>Alnus rubra</i> Bong.) in fumigated nursery beds	Web of sciences
Inoculation of <i>Phaseolus vulgaris</i>, <i>Medicago laciniata</i> and <i>Medicago polymorpha</i> with <i>Agrobacterium</i> sp strain 10C2 may enhance nodulation and shoot dry weight but does not affect host range specificity	Web of sciences
Symbiotic β-Proteobacteria beyond Legumes: <i>Burkholderia</i> in <i>Rubiaceae</i>	Web of sciences
Co-inoculation of selected nodule endophytic rhizobacterial strains with <i>Rhizobium tropici</i> promotes plant growth and controls damping off in common bean	Web of sciences
Endophytic Actinobacteria and the Interaction of <i>Micromonospora</i> and Nitrogen Fixing Plants	Web of sciences
Biological functions of endophytic bacteria in Robinia pseudoacacia <i>'</i>Hongsen'	Web of sciences
Identification and characterization of endophytic bacteria isolated from in vitro cultures of peach and pear rootstocks	Web of sciences
Diversity and Structure of the Endophytic Bacterial Communities Associated With Three Terrestrial Orchid Species as Revealed by 16S rRNA Gene Metabarcoding	Web of sciences
Highly diverse root endophyte bacterial community is driven by growth substrate and is plant genotype-independent in common bean (<i>Phaseolus vulgaris</i> L.)	Web of sciences
The phenotypic, phylogenetic and symbiotic characterization of rhizobia nodulating <i>Lotus</i> sp in Tunisian arid soils	Web of sciences
Molecular Characterization of Native <i>Bacillus thuringiensis</i> Strains from Root Nodules with Toxicity Against the Fall Armyworm (FAW, <i>Spodoptera frugiperda</i>) and Brinjal Ash Weevil (<i>Myllocerus subfasciatus</i>)	Web of sciences
Frankia saprophytica</i> sp nov., an atypical, non-infective (Nod-) and non -nitrogen fixing (Fix-) actinobacterium isolated from <i>Coriaria</i> <i>nepalensis</i> root nodules	Web of sciences
Cyclitol metabolism is a central feature of <i>Burkholderia</i> leaf symbionts	Web of sciences
Isolation and characterization of endophytic bacteria from soybean (<i>Glycine max</i> L.)	Web of sciences
PLANT PROBIOTICS FOR NUTRIENT ACQUISITION BY AGRICULTURALLY IMPORTANT GRASSES: A COMPREHENSIVE REVIEW OF THE SCIENCE AND THE APPLICATION	Web of sciences
Phosphate-solubilizing peanut associated bacteria: screening for plant growth-promoting activities	Web of sciences
Composition and diversity of endophytic diazotrophs within the pioneer plants in a newly formed glacier floodplain on the eastern Tibetan Plateau	Web of sciences
Evolution of <i>Bradyrhizobium-Aeschynomene</i> Mutualism: Living Testimony of the Ancient World or Highly Evolved State?	Web of sciences
Characterisation of Endophytic Bacteria from a Desert Plant Lepidium perfoliatum L.	Web of sciences
Variable Nitrogen Fixation in Wild <i>Populus</i>	Web of sciences
Connecting the Lab and the Field: Genome Analysis of <i>Phyllobacterium</i> and <i>Rhizobium</i> Strains and Field Performance on Two Vegetable Crops	Web of sciences
Characterization of the plant growth promoting bacterium, <i>Enterobacter cloacae</i> MSR1, isolated from roots of non-nodulating <i>Medicago sativa</i>	Web of sciences
Microsymbionts of forage peanut under different soil and climate conditions belong to a specific group of <i>Bradyrhizobium</i> strains	Web of sciences
Phaseolus vulgaris</i> seed-borne endophytic community with novel bacterial species such as <i>Rhizobium endophyticum sp</i>. <i>nov</i>.	Web of sciences
Synergy between Rhizobial Co-Microsymbionts Leads to an Increase in the Efficiency of Plant-Microbe Interactions	Web of sciences
Endophytic bacterial communities and spatiotemporal variations in cotton roots in Xinjiang, China	Web of sciences
Arbuscular Mycorrhizal Fungi as an Important Factor Enabling the Adaptation of <i>Anthyllis vulneraria</i> L. to Zn-Pb-Polluted Tailings	Web of sciences
Impact of Culturable Endophytic Bacteria on Soil Aggregate Formation and Peanut (<i>Arachis hypogaea</i> L.) Growth and Yield Under Drought Conditions	Web of sciences
Isolation of three genera of microorganisms in lahar-laden soils of Sta. Rita, Pampanga, Philippines through the 16s rRNA gene sequence analysis	Web of sciences
Plant-microbe symbioses as an evolutionary continuum	Web of sciences
Nonnodulating <i>Bradyrhizobium</i> spp. Modulate the Benefits of Legume-Rhizobium Mutualism	Web of sciences
Bacterial strains from floodplain soils perform different plant-growth promoting processes and enhance cowpea growth	Web of sciences
Screening of Endophytic Bacteria associated with legumes Grown in Gadarif State, Sudan	Web of sciences
Deciphering Genomes: Genetic Signatures of Plant-Associated <i>Micromonospora</i>	Web of sciences
A Tripartite Interaction among the Basidiomycete <i>Rhodotorula mucilaginosa</i>, N<sub>2</sub>-Fixing Endobacteria, and Rice Improves Plant Nitrogen Nutrition	Web of sciences
Infection with <i>Micromonospora</i> strain SB3 promotes in vitro growth of <i>Lolium multiflorum</i> plantlets	Web of sciences
First report on the occurrence of the uncultivated cluster 2 <i>Frankia</i> microsymbionts in soil outside the native actinorhizal host range area	Web of sciences
Nod factor-independent 'crack-entry' symbiosis in dalbergoid legume <i>Arachis hypogaea</i>	Web of sciences
Evolution and function of nitrogen fixation gene clusters in sugarcane associated <i>Bradyrhizobium</i> strains	Web of sciences
Belowground microbial symbiont enhances plant susceptibility to a spider mite through change in soybean leaf quality	Web of sciences
Biodiversity, bioactive natural products and biotechnological potential of plant-associated endophytic actinobacteria	Web of sciences
Detection of the type III secretion system and its phylogenetic and symbiotic characterization in peanut bradyrhizobia isolated from Guangdong Province, China	Web of sciences

## Sheet: Google scholar
A large diversity of non-rhizobial endophytes found in legume root nodules in Flanders (Belgium)	Google scholar
Antagonistic endophytic bacteria associated with nodules of soybean (Glycine max L.) and plant growth-promoting properties	Google scholar
Bacterial endophytes of plants: diversity, invasion mechanisms and effects on the host	Google scholar
Beneficial effects and molecular diversity of endophytic bacteria in legume and nonlegumes	Google scholar
Beneficial properties, colonization, establishment and molecular diversity of endophytic bacteria in legumes and non legumes	Google scholar
Biochemical and molecular investigation of non-rhizobial endophytic bacteria as potential biofertilisers	Google scholar
Biochemical and molecular investigation of non-rhizobial endophytic bacteria as potential biofertilisers	Google scholar
Biodiversity of endophytic bacteria which colonize red clover nodules, roots, stems and foliage and their influence on host growth	Google scholar
Can interaction between silicon and non–rhizobial bacteria help in improving nodulation and nitrogen fixation in salinity–stressed legumes? A review	Google scholar
Characterization of symbiotic and endophytic bacteria isolated from root nodules of herbaceous legumes grown in Qinghai–Tibet plateau and in other zones of China	Google scholar
Coexistence of predominantly nonculturable rhizobia with diverse, endophytic bacterial taxa within nodules of wild legumes	Google scholar
Co-existence of rhizobia and diverse non-rhizobial bacteria in the rhizosphere and nodules of Dalbergia odorifera seedlings inoculated with Bradyrhizobium elkanii	Google scholar
Comparison of Nodule Endophyte Composition, Diversity, and Gene Content Between Medicago truncatula Genotypes	Google scholar
Distinct biogeographic patterns of rhizobia and non-rhizobial endophytes associated with soybean nodules across China	Google scholar
Diversity and symbiotic divergence of endophytic and non-endophytic rhizobia of Medicago sativa	Google scholar
Diversity of endophytic bacteria associated with nodules of two indigenous legumes at different altitudes of the Qilian Mountains in China	Google scholar
Diversity of endophytic bacteria within nodules of the Sphaerophysa salsula in different regions of Loess Plateau in China	Google scholar
Diversity of nodule-endophytic agrobacteria-like strains associated with different grain legumes in Tunisia	Google scholar
Diversity of rhizobia and non-rhizobia endophytes isolated from root nodules of Trifolium sp. growing in lead and zinc mine site Guelma, Algeria	Google scholar
Diversity of rhizobial and non-rhizobial bacteria nodulating wild ancestors of grain legume crop plants	Google scholar
Diversity of root nodule-associated bacteria of diverse legumes along an elevation gradient in the Kunlun mountains, China	Google scholar
Diversity of sporadic symbionts and nonsymbiotic endophytic bacteria isolated from nodules of woody, shrub, and food legumes in Ethiopia	Google scholar
Endophytic actinobacteria: diversity and ecology	Google scholar
Endophytic bacteria from root nodules of Ormosia macrocalyx with potential as plant growth promoters and antifungal activity	Google scholar
Endophytic occupation of legume root nodules by nifH-positive non-rhizobial bacteria, and their efficacy in the groundnut (Arachis hypogaea)	Google scholar
Endophytic occupation of peanut root nodules by opportunistic Gammaproteobacteria	Google scholar
Exploring plant growth promoting potential of non rhizobial root nodules endophytes of Vigna radiata	Google scholar
Fungal endophyte Phomopsis liquidambari B3 enriches the diversity of nodular culturable endophytic bacteria associated with continuous cropping of peanut	Google scholar
Genetic diversity and potential for promotion of plant growth detected in nodule endophytic bacteria of soybean grown in Heilongjiang province of China	Google scholar
google scholar	Google scholar
Groundnut (Arachis hypogaea) nodule Rhizobium and passenger endophytic bacterial cultivable diversity and their impact on plant growth promotion	Google scholar
Illumina sequencing of 16S rRNA tag shows disparity in rhizobial and non-rhizobial diversity associated with root nodules of mung bean (Vigna radiata L.) …	Google scholar
Interaction of endophytic microbes with legumes	Google scholar
Is the application of plant probiotic bacterial consortia always beneficial for plants? Exploring synergies between rhizobial and non-rhizobial bacteria and their effects	Google scholar
Isolation and Characterization of Bacterial Endophytes from Small Nodules of Field-Grown Peanut	Google scholar
Isolation and characterization of endophytic non-rhizobial bacteria from root nodules of alfalfa (Medicago sativa L.).	Google scholar
Isolation and characterization of plant growth promoting endophytic bacterial isolates from root nodule of Lespedeza sp.	Google scholar
Isolation, characterization, and evaluation of bacterial root and nodule endophytes from chickpea cultivated in Northern India	Google scholar
Leaf nodule symbiosis: function and transmission of obligate bacterial endophytes	Google scholar
Legume nodule endophytes more diverse than endophytes from roots of legumes or non legumes in soils of Haryana, India	Google scholar
Molecular diversity of rhizobial and nonrhizobial bacteria from nodules of cool season legumes	Google scholar
Molecular diversity of root and nodule endophytic bacteria from field pea (Pisum sativum L.)	Google scholar
Native Lespedeza species harbor greater non-rhizobial bacterial diversity in root nodules compared to the coexisting invader, L. cuneata	Google scholar
Nodular bacterial endophyte diversity associated with native Acacia spp. in desert region of Algeria	Google scholar
Nodular endophytes: an untapped diversity	Google scholar
Nodulation-dependent communities of culturable bacterial endophytes from stems of field-grown soybeans	Google scholar
Nodule-associated microbiome diversity in wild populations of Sulla coronaria reveals clues on the relative importance of culturable rhizobial symbionts and co-infecting endophytes	Google scholar
Non-rhizobia are the alternative sustainable solution for growth and development of the nonlegume plants	Google scholar
Non-rhizobial endophytic (NRE) yeasts assist nodulation of Rhizobium in root nodules of blackgram (Vigna mungo L.)	Google scholar
Non-rhizobial nodule endophytes improve nodulation, change root exudation pattern and promote the growth of lentil, for prospective application in fallow soil	Google scholar
PGPR Characterization of Non-Nodulating Bacterial Endophytes from Root Nodules of Vigna unguiculata (L.) Walp.	Google scholar
Phenotypic and genotypic diversity among symbiotic and non-symbiotic bacteria present in chickpea nodules in Morocco	Google scholar
Root nodule bacteria from Clitoria ternatea L. are putative invasive nonrhizobial endophytes	Google scholar
Root nodules of legumes: a suitable ecological niche for isolating non-rhizobial bacteria with biotechnological potential in agriculture	Google scholar
Soybean nodule-associated non-rhizobial bacteria inhibit plant pathogens and induce growth promotion in tomato	Google scholar
Soybean root nodule and rhizosphere microbiome: Distribution of rhizobial and nonrhizobial endophytes	Google scholar
Spore formation and endophyte diversity in root nodules of Alnus glutinosa (L.) Vill.	Google scholar
Symbiotic efficiency and genetic characterization of rhizobia and non rhizobial endophytes associated with cowpea grown in semi-arid tropics of Kenya	Google scholar
The diversity of Rhizobia, Sinorhizobia and novel non-Rhizobial Paenibacillus nodulating wild herbaceous legumes	Google scholar
The root nodule microbiome of cultivated and wild halophytic legumes showed similar diversity but distinct community structure in Yellow River Delta saline soils	Google scholar
The use of PCR‐based typing methods to assess the diversity of Frankia nodule endophytes of the actinorhizal shrub Ceanothus	Google scholar
Utilization of endophytic bacteria isolated from legume root nodules for plant growth promotion	Google scholar
ACC deaminase-containing Arthrobacter protophormiae induces NaCl stress tolerance through reduced ACC oxidase activity and ethylene production resulting in improved nodulation and mycorrhization in Pisum sativum.	Google scholar
Agriculturally important microbial biofilms: Biodiversity, ecological significances, and biotechnological applications,” in New and Future Developments in Microbial Biotechnology and Bioengineering: Microbial Biofilms,	Google scholar
Azospirillum lipoferum FK1 confers improved salt tolerance in chickpea (Cicer arietinum L.) by modulating osmolytes, antioxidant machinery and stress-related genes expression.	Google scholar
Bacteria as Biocontrol Tool against Phytoparasitic Nematodes. Plants 10, 389. doi: 10.3390/plants10020389.	Google scholar
Control of Plant Pathogenic Fungi with Bacterial Endophytes,” in Microbial Root Endophytes Soil Biology., eds. B. J. E. Schulz, C. J. C. Boyle, and T. N. Sieber (Berlin, Heidelberg: Springer), 53–69. doi: 10.1007/3-540-33526-9_4.	Google scholar
Emended description of the genus Phyllobacterium and description of four novel species associated with plant roots: Phyllobacterium bourgognense sp. nov., Phyllobacterium ifriqiyense sp. nov., Phyllobacterium leguminum sp. nov.	Google scholar
Endobacter medicaginis gen. nov., sp. nov., isolated from alfalfa nodules in an acidic soil. International Journal of Systematic and Evolutionary Microbiology 63, 1760–1765. doi: 10.1099/ijs.0.041368-0.	Google scholar
Evaluation of PGPR and different concentration of phosphorus level on plant growth, yield and nutrient content of rice (Oryza sativa). Ecological Engineering 62, 123–128. doi: 10.1016/j.ecoleng.2013.10.013.	Google scholar
Extra-slow-growing Tardiphaga strains isolated from nodules of Vavilovia formosa (Stev.) Fed. Arch Microbiol 197, 889–898. doi: 10.1007/s00203-015-1122-3.	Google scholar
Harnessing Rhizobia to Improve Heavy-Metal Phytoremediation by Legumes. Genes 9, 542. doi: 10.3390/genes9110542.	Google scholar
Herbaspirillum lusitanum sp. nov., a novel nitrogen-fixing bacterium associated with root nodules of Phaseolus vulgaris. INTERNATIONAL JOURNAL OF SYSTEMATIC AND EVOLUTIONARY MICROBIOLOGY 53, 1979–1983. doi: 10.1099/ijs.0.02677-0.	Google scholar
Isolation and characterization of endophytes from nodules of Mimosa pudica with biotechnological potential. Microbiological research 218, 76–86.	Google scholar
Isolation and Characterization of Nodule-Associated Exiguobacterium sp. from the Root Nodules of Fenugreek (Trigonella foenum-graecum) and Their Possible Role in Plant Growth Promotion. Int J Microbiol 2012, 693982. doi: 10.1155/2012/693982.	Google scholar
Isolation and Characterization of Nonrhizobial Plant Growth Promoting Bacteria from Nodules of Kudzu (Pueraria thunbergiana) and Their Effect on Wheat Seedling Growth. Curr Microbiol 56, 134–139. doi: 10.1007/s00284-007-9062-z.	Google scholar
Multiple benefits of legumes for agriculture sustainability: an overview. Chemical and Biological Technologies in Agriculture 4, 2. doi: 10.1186/s40538-016-0085-1.	Google scholar
Paenibacillus farraposensis sp. nov., isolated from a root nodule of Arachis villosa. International Journal of Systematic and Evolutionary Microbiology 72, 005294. doi: 10.1099/ijsem.0.005294.	Google scholar
Phaseolus vulgaris is nodulated in northern Spain by Rhizobium leguminosarum strains harboring two nodC alleles present in American Rhizobium etli strains: biogeographical and evolutionary implications. Can. J. Microbiol. 56, 657–666. doi: 10.1139/W10-048.	Google scholar
Plant Growth Promotion and Suppression of Bacterial Leaf Blight in Rice by Inoculated Bacteria. PLoS ONE 11, e0160688. doi: 10.1371/journal.pone.0160688.	Google scholar
Plant Growth-Promoting Bacteria: Mechanisms and Applications. Scientifica 2012, 1–15. doi: 10.6064/2012/963401.	Google scholar
Rhizobia with different symbiotic efficiencies nodulate Acaciella angustissima in Mexico, including Sinorhizobium chiapanecum sp. nov. which has common symbiotic genes with Sinorhizobium mexicanum	Google scholar
Shinella kummerowiae sp. nov., a symbiotic bacterium isolated from root nodules of the herbal legume Kummerowia stipulacea. INTERNATIONAL JOURNAL OF SYSTEMATIC AND EVOLUTIONARY MICROBIOLOGY 58, 1409–1413. doi: 10.1099/ijs.0.65723-0.	Google scholar
Sinorhizobium americanum symbiovar mediterranense is a predominant symbiont that nodulates and fixes nitrogen with common bean (Phaseolus vulgaris L.) in a Northern Tunisian field. Systematic and Applied Microbiology	Google scholar
The genus Micromonospora is widespread in legume root nodules: the example of Lupinus angustifolius. ISME J 4, 1265–1281. doi: 10.1038/ismej.2010.55.	Google scholar
The nodule microbiome: N2-fixing rhizobia do not live alone. Phytobiomes Journal 1, 70–82.	Google scholar
Phenotypic, molecular, and symbiotic characterization of the rhizobial symbionts isolated from Acacia saligna grown in different regions in Morocco: a multivariate approach. World J Microbiol Biotechnol 39, 343. doi: 10.1007/s11274-023-03775-1.	Google scholar
Phosphate Solubilizing Rhizobacteria Could Have a Stronger Influence on Wheat Root Traits and Aboveground Physiology Than Rhizosphere P Solubilization. Front. Plant Sci. 11, 979. doi: 10.3389/fpls.2020.00979.	Google scholar
Phyllobacterium endophyticum sp. nov., isolated from nodules of Phaseolus vulgaris. International Journal of Systematic and Evolutionary Microbiology 63, 821–826. doi: 10.1099/ijs.0.038497-0.	Google scholar
Phylogenetic analyses of symbiotic nodulation genes support vertical and lateral gene co-transfer within the Bradyrhizobium genus. Molecular Phylogenetics and Evolution 30, 720–732. doi: 10.1016/S1055-7903(03)00255-0.	Google scholar
Enhanced growth and nodulation of pigeon pea by co-inoculation of Bacillus strains with Rhizobium spp. Bioresource Technology 99, 4544–4550. doi: 10.1016/j.biortech.2007.06.057.	Google scholar
Enhanced legume growth and adaptation to degraded estuarine soils using Pseudomonas sp. nodule endophytes. Frontiers in Microbiology 13, 1005458.	Google scholar

## Sheet: Whole References
A large diversity of non-rhizobial endophytes found in legume root nodules in Flanders (Belgium)	ScienceDirect
A large diversity of non-rhizobial endophytes found in legume root nodules in Flanders (Belgium)	Scopus
A large diversity of non-rhizobial endophytes found in legume root nodules in Flanders (Belgium)	Web of sciences
A large diversity of non-rhizobial endophytes found in legume root nodules in Flanders (Belgium)	Google scholar
A Metagenomic Approach to Identify Distinct Rhizospheric and Endophytic Bacterial Communities from Roots and Root Nodules of Vigna radiata	Scopus
A nodule endophytic <i>Bacillus megaterium</i> strain isolated from <i>Medicago polymorpha</i> enhances growth, promotes nodulation by <i>Ensifer medicae</i> and alleviates salt stress in alfalfa plants	Web of sciences
A Tripartite Interaction among the Basidiomycete <i>Rhodotorula mucilaginosa</i>, N<sub>2</sub>-Fixing Endobacteria, and Rice Improves Plant Nitrogen Nutrition	Web of sciences
Actinomycetes in Agriculture and Forestry	ScienceDirect
Agricultural research updates. Volume 13	Scopus
Alpha-, gamma- and beta-proteobacteria detected in legume nodules in Latvia, using full-length 16S rRNA gene sequencing	Scopus
Alpha-, gamma- and beta-proteobacteria detected in legume nodules in Latvia, using full-length 16S rRNA gene sequencing	Web of sciences
Alteration of soil rhizobial populations by rabbit latrines could impair symbiotic nitrogen fixation in the insular alpine ecosystem of Teide National Park	ScienceDirect
Amplification of 16S rRNA genes from Frankia strains in root nodules of Ceanothus griseus, Coriaria arborea, Coriaria plumosa, Discaria toumatou, and Purshia tridentata	Scopus
Amplification of 16S rRNA genes from Frankia strains in root nodules of Ceanothus griseus, Coriaria arborea, Coriaria plumosa, Discaria toumatou, and Purshia tridentata	Web of sciences
Antagonistic endophytic bacteria associated with nodules of soybean (<i>Glycine max</i> L.) and plant growth-promoting properties	Web of sciences
Antagonistic endophytic bacteria associated with nodules of soybean (Glycine max L.) and plant growth-promoting properties	ScienceDirect
Antagonistic endophytic bacteria associated with nodules of soybean (Glycine max L.) and plant growth-promoting properties	Google scholar
Anti-fungal activity of bacterial endophytes associated with legumes against <i>Fusarium solani</i>: Assessment of fungi soil suppressiveness and plant protection induction	Web of sciences
Appraising Endophyte-Plant Symbiosis for Improved Growth, Nodulation, Nitrogen Fixation and Abiotic Stress Tolerance: An Experimental Investigation with Chickpea (<i>Cicer arietinum</i> L.)	Web of sciences
Arbuscular Mycorrhizal Fungi as an Important Factor Enabling the Adaptation of <i>Anthyllis vulneraria</i> L. to Zn-Pb-Polluted Tailings	Web of sciences
Arbuscular Mycorrhizal Fungi as an Important Factor Enabling the Adaptation of Anthyllis vulneraria L. to Zn-Pb-Polluted Tailings	Scopus
Assessing <i>Frankia</i> populations in plants and soil using molecular methods	Web of sciences
Assessing Frankia populations in plants and soil using molecular methods	ScienceDirect
Assessing Frankia populations in plants and soil using molecular methods	Scopus
Association of sequence types, antimicrobial resistance and virulence genes in Indian isolates of Klebsiella pneumoniae: A comparative genomics study	ScienceDirect
Bacterial endophytes and plant growth promotion	Scopus
Bacterial endophytes as bioinoculant: microbial functions and applications toward sustainable farming	ScienceDirect
Bacterial endophytes diversity of tree legumes from Argentina	Web of sciences
Bacterial endophytes of plants: diversity, invasion mechanisms and effects on the host	Google scholar
Bacterial strains from floodplain soils perform different plant-growth promoting processes and enhance cowpea growth	Web of sciences
Belowground microbial symbiont enhances plant susceptibility to a spider mite through change in soybean leaf quality	Web of sciences
Beneficial effects and molecular diversity of endophytic bacteria in legume and nonlegumes	Google scholar
Beneficial properties, colonization, establishment and molecular diversity of endophytic bacteria in legumes and non legumes	Google scholar
Biochemical and molecular investigation of non-rhizobial endophytic bacteria as potential biofertilisers	Google scholar
Biochemical and molecular investigation of non-rhizobial endophytic bacteria as potential biofertilisers	Google scholar
Biodiversity and biogeography of rhizobia associated with common bean (Phaseolus vulgaris L.) in Shaanxi Province	ScienceDirect
Biodiversity of endophytic bacteria which colonize red clover nodules, roots, stems and foliage and their influence on host growth	Scopus
Biodiversity of endophytic bacteria which colonize red clover nodules, roots, stems and foliage and their influence on host growth	Web of sciences
Biodiversity of endophytic bacteria which colonize red clover nodules, roots, stems and foliage and their influence on host growth	Google scholar
Biodiversity, bioactive natural products and biotechnological potential of plant-associated endophytic actinobacteria	Web of sciences
Biological dinitrogen fixation: symbiotic	ScienceDirect
Biological functions of endophytic bacteria in Robinia pseudoacacia ‘Hongsen’	Scopus
Biological functions of endophytic bacteria in Robinia pseudoacacia <i>'</i>Hongsen'	Web of sciences
Biological nitrogen fixation by two <i>Acacia</i> species and associated root-nodule bacteria in a suburban Australian forest subjected to prescribed burning	Web of sciences
Biological nitrogen fixation by two Acacia species and associated root-nodule bacteria in a suburban Australian forest subjected to prescribed burning	Scopus
Botany, associated microbiota, traditional medicinal uses, and phytochemistry of Vachellia tortilis subsp. raddiana (Savi): A systematic review	ScienceDirect
Bradyrhizobium, the Ancestor of All Rhizobia: Phylogeny of Housekeeping and Nitrogen-Fixation Genes	Scopus
Can interaction between silicon and non–rhizobial bacteria help in improving nodulation and nitrogen fixation in salinity–stressed legumes? A review	Google scholar
Chapter 13 - Symbiotic functional molecules in endophytic actinobacteria in actinorhizal plants: scientometric profile	ScienceDirect
Chapter 9 - Root Nodule Symbioses in Non-Leguminous N2-Fixing Plants	ScienceDirect
Characterisation of Endophytic Bacteria from a Desert Plant Lepidium perfoliatum L.	Web of sciences
Characterization of Retama sphaerocarpa microsymbionts in Zaida lead mine tailings in the Moroccan middle Atlas	ScienceDirect
Characterization of root-nodulating bacteria associated to Prosopis farcta growing in the arid regions of Tunisia	Scopus
Characterization of root-nodule bacteria isolated from <i>Vicia faba</i> and selection of plant growth promoting isolates	Web of sciences
Characterization of symbiotic and endophytic bacteria isolated from root nodules of herbaceous legumes grown in Qinghai-Tibet plateau and in other zones of China	Web of sciences
Characterization of symbiotic and endophytic bacteria isolated from root nodules of herbaceous legumes grown in Qinghai–Tibet plateau and in other zones of China	Google scholar
Characterization of the plant growth promoting bacterium, <i>Enterobacter cloacae</i> MSR1, isolated from roots of non-nodulating <i>Medicago sativa</i>	Web of sciences
Coexistence of predominantly nonculturable rhizobia with diverse, endophytic bacterial taxa within nodules of wild legumes	Google scholar
Co-existence of rhizobia and diverse non-rhizobial bacteria in the rhizosphere and nodules of Dalbergia odorifera seedlings inoculated with Bradyrhizobium elkanii	Google scholar
Co-inoculation of selected nodule endophytic rhizobacterial strains with <i>Rhizobium tropici</i> promotes plant growth and controls damping off in common bean	Web of sciences
Co-inoculation of selected nodule endophytic rhizobacterial strains with Rhizobium tropici promotes plant growth and controls damping off in common bean	ScienceDirect
Community structure and associated networks of endophytic bacteria in pea roots throughout plant life cycle	Web of sciences
Comparative metabolomics of root nodules infected with <i>Frankia</i> sp strains and uninfected roots from <i>Alnus glutinosa</i> and <i>Casuarina cunninghamiana</i> reflects physiological integration	Web of sciences
Comparative metabolomics of root nodules infected with Frankia sp. strains and uninfected roots from Alnus glutinosa and Casuarina cunninghamiana reflects physiological integration	Scopus
Comparison of Nodule Endophyte Composition, Diversity, and Gene Content Between <i>Medicago</i> <i>truncatula</i> Genotypes	Web of sciences
Comparison of nodule endophyte composition, diversity, and gene content between medicago truncatula genotypes	Scopus
Comparison of Nodule Endophyte Composition, Diversity, and Gene Content Between Medicago truncatula Genotypes	Google scholar
Competition for nodulation and 15n2-fixation between a Sp+ and a Sp−Frankia strain in Alnus incana	ScienceDirect
Composition and diversity of endophytic diazotrophs within the pioneer plants in a newly formed glacier floodplain on the eastern Tibetan Plateau	Web of sciences
Connecting the Lab and the Field: Genome Analysis of <i>Phyllobacterium</i> and <i>Rhizobium</i> Strains and Field Performance on Two Vegetable Crops	Web of sciences
Contrasting effects of the inoculation time with passenger endophytic <i>Agrobacterium </i>sp.10C2 on the nodule functioning and growth of <i>Medicago truncatula</i>	Web of sciences
Cowpea nodules harbor non-rhizobial bacterial communities that are shaped by soil type rather than plant genotype	Scopus
Cowpea Nodules Harbor Non-rhizobial Bacterial Communities that Are Shaped by Soil Type Rather than Plant Genotype	Web of sciences
Cross-Inoculation Groups within Frankia and Host–Endosymbiont Associations	ScienceDirect
CULTURAL, MORPHOLOGICAL AND GENETIC DIVERSITY OF DIAZOTROPHICS ISOLATED FROM NODULES OF BRACATINGA	Web of sciences
Cyanobiont diversity within and among cycads of one field site	Scopus
CYANOBIONT DIVERSITY WITHIN AND AMONG CYCADS OF ONE FIELD SITE	Web of sciences
Cyclitol metabolism is a central feature of <i>Burkholderia</i> leaf symbionts	Web of sciences
Deciphering Genomes: Genetic Signatures of Plant-Associated <i>Micromonospora</i>	Web of sciences
Deciphering the role of non-Frankia nodular endophytes in alder through in vitro and genomic characterization	Scopus
Decrypting phytomicrobiome of the neurotoxic actinorhizal species, <i>Coriaria myrtifolia</i>, and dispersal boundary of <i>Frankia</i> cluster 2 in soil outward compatible host rhizosphere	Web of sciences
Decrypting phytomicrobiome of the neurotoxic actinorhizal species, Coriaria myrtifolia, and dispersal boundary of Frankia cluster 2 in soil outward compatible host rhizosphere	Scopus
Delineation of Paraburkholderia tuberum sensu stricto and description of Paraburkholderia podalyriae sp. nov. nodulating the South African legume Podalyria calyptrata	ScienceDirect
Detection of <i>Burkholderia</i> in the seeds of <i>Psychotria punctata</i> (Rubiaceae) - Microscopic evidence for vertical transmission in the leaf nodule symbiosis	Web of sciences
Detection of the type III secretion system and its phylogenetic and symbiotic characterization in peanut bradyrhizobia isolated from Guangdong Province, China	Web of sciences
Discoveries, Discussions, and Trends in Research on Actinorhizal Root Nodule Symbioses before 1978	ScienceDirect
Distinct biogeographic patterns of rhizobia and non-rhizobial endophytes associated with soybean nodules across China	ScienceDirect
Distinct biogeographic patterns of rhizobia and non-rhizobial endophytes associated with soybean nodules across China	Web of sciences
Distinct biogeographic patterns of rhizobia and non-rhizobial endophytes associated with soybean nodules across China	Google scholar
Diverse bacteria isolated from root nodules of wild <i>Vicia</i> species grown in temperate region of China	Web of sciences
Diverse bacteria isolated from root nodules of wild Vicia species grown in temperate region of China	Scopus
Diversity and distribution of <i>Frankia</i> strains symbiotic with <i>Ceanothus</i> in California	Web of sciences
Diversity and phylogeny of the bacterial strains isolated from nodules of fenugreek (Trigonella foenum-graecum L.) in Iran	Scopus
Diversity and phylogeny of the bacterial strains isolated from nodules of fenugreek (Trigonella foenum-graecum L.) in Iran	Web of sciences
Diversity and Structure of the Endophytic Bacterial Communities Associated With Three Terrestrial Orchid Species as Revealed by 16S rRNA Gene Metabarcoding	Web of sciences
Diversity and symbiotic divergence of endophytic and non-endophytic rhizobia of Medicago sativa	Google scholar
Diversity of culturable ericoid mycorrhizal fungi of Rhododendron decorum in Yunnan, China	Scopus
Diversity of Endophytic Actinomycetes Isolated from Roots and Root Nodules of <i>Pueraria candollei</i> Grah. ex Benth. and the Analyses of Their Secondary Metabolites	Web of sciences
Diversity of endophytic actinomycetes isolated from roots and root nodules of Pueraria candollei Grah. Ex Benth. And the analyses of their secondary metabolites	Scopus
Diversity of endophytic bacteria associated with nodules of two indigenous legumes at different altitudes of the Qilian Mountains in China	ScienceDirect
Diversity of endophytic bacteria associated with nodules of two indigenous legumes at different altitudes of the Qilian Mountains in China	Scopus
Diversity of endophytic bacteria associated with nodules of two indigenous legumes at different altitudes of the Qilian Mountains in China	Web of sciences
Diversity of endophytic bacteria associated with nodules of two indigenous legumes at different altitudes of the Qilian Mountains in China	Google scholar
Diversity of endophytic bacteria in root nodules of Hippophae rhamnoides in the Maxian Mountains	Scopus
Diversity of endophytic bacteria within nodules of the <i>Sphaerophysa salsula</i> in different regions of Loess Plateau in China	Web of sciences
Diversity of endophytic bacteria within nodules of the Sphaerophysa salsula in different regions of Loess Plateau in China	Scopus
Diversity of endophytic bacteria within nodules of the Sphaerophysa salsula in different regions of Loess Plateau in China	Google scholar
Diversity of Frankia nodule endophytes of the actinorhizal shrub Ceanothus as assessed by RFLP patterns from single nodule lobes	Scopus
DIVERSITY OF FRANKIA NODULE ENDOPHYTES OF THE ACTINORHIZAL SHRUB CEANOTHUS AS ASSESSED BY RFLP PATTERNS FROM SINGLE NODULE LOBES	Web of sciences
Diversity of nodule-endophytic agrobacteria-like strains associated with different grain legumes in Tunisia	Scopus
Diversity of nodule-endophytic agrobacteria-like strains associated with different grain legumes in Tunisia	Google scholar
Diversity of rhizobia and non-rhizobia endophytes isolated from root nodules of <i>Trifolium</i> sp. growing in lead and zinc mine site Guelma, Algeria	Web of sciences
Diversity of rhizobia and non-rhizobia endophytes isolated from root nodules of Trifolium sp. growing in lead and zinc mine site Guelma, Algeria	Scopus
Diversity of rhizobia and non-rhizobia endophytes isolated from root nodules of Trifolium sp. growing in lead and zinc mine site Guelma, Algeria	Google scholar
Diversity of rhizobial and non-rhizobial bacteria nodulating wild ancestors of grain legume crop plants	Google scholar
Diversity of rhizosphere bacteria associated with different soybean cultivars in two soil conditions	Scopus
Diversity of rhizosphere bacteria associated with different soybean cultivars in two soil conditions	Web of sciences
Diversity of Root Nodule-Associated Bacteria of Diverse Legumes Along an Elevation Gradient in the Kunlun Mountains, China	Scopus
Diversity of Root Nodule-Associated Bacteria of Diverse Legumes Along an Elevation Gradient in the Kunlun Mountains, China	Web of sciences
Diversity of root nodule-associated bacteria of diverse legumes along an elevation gradient in the Kunlun mountains, China	Google scholar
Diversity of sporadic symbionts and nonsymbiotic endophytic bacteria isolated from nodules of woody, shrub, and food legumes in Ethiopia	Scopus
Diversity of sporadic symbionts and nonsymbiotic endophytic bacteria isolated from nodules of woody, shrub, and food legumes in Ethiopia	Google scholar
Diversity, Phylogeny and Plant Growth Promotion Traits of Nodule Associated Bacteria Isolated from <i>Lotus parviflorus</i>	Web of sciences
Diversity, phylogeny and plant growth promotion traits of nodule associated bacteria isolated from lotus parviflorus	Scopus
Dual inoculation increases plant growth with <i>Frankia</i> on red alder (<i>Alnus rubra</i> Bong.) in fumigated nursery beds	Web of sciences
Ecological Implications of Specificity between Plants and Rhizosphere Micro-organisms	ScienceDirect
Effects of applying endophytic fungi on the soil biological characteristics and enzyme activities under continuously cropped peanut	Scopus
Effects of rhizobial inoculation, cropping systems and growth stages on endophytic bacterial community of soybean roots	Scopus
Effects of rhizobial inoculation, cropping systems and growth stages on endophytic bacterial community of soybean roots	Web of sciences
Effects of<i>Hedysarum</i>leguminous plants on soil bacterial communities in the Mu Us Desert, northwest China	Web of sciences
Elecampane Rough (Inula Aspera Poir.) a New Species Actinorhizal Plants of the Flora of the North Caucasus	Scopus
Endophytic Actinobacteria and the Interaction of <i>Micromonospora</i> and Nitrogen Fixing Plants	Web of sciences
Endophytic actinobacteria: diversity and ecology	Google scholar
Endophytic bacteria from root nodules of <i>Ormosia macrocalyx</i> with potential as plant growth promoters and antifungal activity	Web of sciences
Endophytic bacteria from root nodules of Ormosia macrocalyx with potential as plant growth promoters and antifungal activity	Scopus
Endophytic bacteria from root nodules of Ormosia macrocalyx with potential as plant growth promoters and antifungal activity	Google scholar
Endophytic bacterial communities and spatiotemporal variations in cotton roots in Xinjiang, China	Web of sciences
Endophytic Bosea spartocytisi sp. nov. Coexists with rhizobia in root nodules of Spartocytisus supranubius growing in soils of Teide National Park (Canary Islands)	ScienceDirect
Endophytic Microbes: Bioremediation of soil contaminants	ScienceDirect
Endophytic occupation of legume root nodules by nifH-positive non-rhizobial bacteria, and their efficacy in the groundnut (Arachis hypogaea)	Google scholar
Endophytic occupation of peanut root nodules by opportunistic Gammaproteobacteria	Google scholar
Endophytic occupation of root nodules and roots of <i>Melilotus dentatus</i> by <i>Agrobacterium tumefaciens</i>	Web of sciences
Endophytic passenger bacteria associated with Genista cinerea nodules growing in North African drylands	Scopus
Enhancing Stevia rebaudiana growth and yield through exploring beneficial plant-microbe interactions and their impact on the underlying mechanisms and crop sustainability	ScienceDirect
Environmental filtering drives the establishment of the distinctive rhizosphere, bulk, and root nodule bacterial communities of <i>Sophora davidii</i> in hilly and gully regions of the Loess Plateau of China	Web of sciences
Environmental filtering drives the establishment of the distinctive rhizosphere, bulk, and root nodule bacterial communities of Sophora davidii in hilly and gully regions of the Loess Plateau of China	Scopus
Evaluation of a 23S rRNA Insertion as Target for the Analysis of Uncultured Frankia Populations in Root Nodules of Alders by Whole Cell Hybridization	ScienceDirect
Evolution and function of nitrogen fixation gene clusters in sugarcane associated <i>Bradyrhizobium</i> strains	Web of sciences
Evolution of <i>Bradyrhizobium-Aeschynomene</i> Mutualism: Living Testimony of the Ancient World or Highly Evolved State?	Web of sciences
Exploring plant growth promoting potential of non rhizobial root nodules endophytes of Vigna radiata	Google scholar
Expressed <i>nifH</i> genes of endophytic bacteria detected in field-grown sweet potatoes (<i>Ipomoea batatas</i> L.)	Web of sciences
First report on the occurrence of the uncultivated cluster 2 <i>Frankia</i> microsymbionts in soil outside the native actinorhizal host range area	Web of sciences
Frankia forms infection threads	Web of sciences
Frankia saprophytica</i> sp nov., an atypical, non-infective (Nod-) and non -nitrogen fixing (Fix-) actinobacterium isolated from <i>Coriaria</i> <i>nepalensis</i> root nodules	Web of sciences
Functional diversity of cultivable endophytes from Cicer arietinum and Pisum sativum: Bioprospecting their plant growth potential	ScienceDirect
Fungal endophyte Phomopsis liquidambari B3 enriches the diversity of nodular culturable endophytic bacteria associated with continuous cropping of peanut	Google scholar
Genetic and physiological diversity of white Spanish broom (<i>Chamaecytisus albus</i>) endophytes	Web of sciences
Genetic and physiological diversity of white Spanish broom (Chamaecytisus albus) endophytes	Scopus
Genetic characterization of root-nodule bacteria associated with <i>Acacia salicina</i> and <i>A. stenophylla</i> (Mimosaceae) across south-eastern Australia	Web of sciences
Genetic characterization of root-nodule bacteria associated with Acacia salicina and A. stenophylla (Mimosaceae) across south-eastern Australia	Scopus
Genetic diversity and functional characterization of endophytic <i>Bacillus thuringiensis</i> isolates from the North Western Indian Himalayas	Web of sciences
Genetic diversity and functional characterization of endophytic Bacillus thuringiensis isolates from the North Western Indian Himalayas	Scopus
Genetic diversity and phylogeny of indigenous rhizobia nodulating faba bean (Vicia faba L.) in Greece	ScienceDirect
Genetic diversity and potential for promotion of plant growth detected in nodule endophytic bacteria of soybean grown in Heilongjiang province of China	ScienceDirect
Genetic diversity and potential for promotion of plant growth detected in nodule endophytic bacteria of soybean grown in Heilongjiang province of China	Scopus
Genetic diversity and potential for promotion of plant growth detected in nodule endophytic bacteria of soybean grown in Heilongjiang province of China	Web of sciences
Genetic diversity and potential for promotion of plant growth detected in nodule endophytic bacteria of soybean grown in Heilongjiang province of China	Google scholar
Genetic diversity of <i>Agrobacterium</i> species isolated from nodules of common bean and soybean in Brazil, Mexico, Ecuador and Mozambique, and description of the new species <i>Agrobacterium fabacearum</i> sp. nov.	Web of sciences
Genetic diversity of agrobacterium species isolated from nodules of common bean and soybean in Brazil, Mexico, Ecuador and Mozambique, and description of the new species agrobacterium fabacearum sp. nov.	Scopus
Genetic diversity of Datisca cannabina-compatible Frankia strains as determined by sequence analysis of the PCR-amplified 16S rRNA gene	Scopus
GENETIC DIVERSITY OF DATISCA CANNABINA-COMPATIBLE FRANKIA STRAINS AS DETERMINED BY SEQUENCE-ANALYSIS OF THE PCR-AMPLIFIED 16S RIBOSOMAL-RNA GENE	Web of sciences
Genetic diversity, community structure and distribution of rhizobia in the root nodules of Caragana spp. from arid and semi-arid alkaline deserts, in the north of China	ScienceDirect
Genetically and functionally diverse symbiotic and non-symbiotic native bacteria colonized root nodules of <i>Erythrina brucei</i> growing in different land use types in Ethiopia	Web of sciences
Genetically and functionally diverse symbiotic and non-symbiotic native bacteria colonized root nodules of Erythrina brucei growing in different land use types in Ethiopia	ScienceDirect
Genetically and functionally diverse symbiotic and non-symbiotic native bacteria colonized root nodules of Erythrina brucei growing in different land use types in Ethiopia	Scopus
Genome diversity of <i>Frankia</i> strains from different origins and host plants by AFLP analysis	Web of sciences
Genome Insights into the Novel Species <i>Microvirga</i> <i>brassicacearum</i>, a Rapeseed Endophyte with Biotechnological Potential	Web of sciences
Genome insights into the pharmaceutical and plant growth promoting features of the novel species Nocardia alni sp. nov	Scopus
Genomic fingerprinting of <i>Frankia</i> microsymbionts from <i>Ceanothus</i> copopulations using repetitive sequences and polymerase chain reactions	Web of sciences
Genotypic and symbiotic diversity of native rhizobia nodulating red pea (Lathyrus cicera L.) in Tunisia	ScienceDirect
Geographic distribution and genetic diversity of <i>Ceanothus</i>-infective <i>Frankia</i> strains	Web of sciences
google scholar	Google scholar
Groundnut (<i>Arachis hypogaea</i>) nodule <i>Rhizobium</i> and passenger endophytic bacterial cultivable diversity and their impact on plant growth promotion	Web of sciences
Groundnut (Arachis hypogaea) nodule Rhizobium and passenger endophytic bacterial cultivable diversity and their impact on plant growth promotion	ScienceDirect
Groundnut (Arachis hypogaea) nodule Rhizobium and passenger endophytic bacterial cultivable diversity and their impact on plant growth promotion	Scopus
Groundnut (Arachis hypogaea) nodule Rhizobium and passenger endophytic bacterial cultivable diversity and their impact on plant growth promotion	Google scholar
Halotolerant Nodule Rhizobial and Passenger Endophytes Alleviates Salinity Stress in Groundnut (<i>Arachis hypogaea</i> L.)	Web of sciences
Highly diverse root endophyte bacterial community is driven by growth substrate and is plant genotype-independent in common bean (<i>Phaseolus vulgaris</i> L.)	Web of sciences
Highly diverse root endophyte bacterial community is driven by growth substrate and is plant genotype-independent in common bean (Phaseolus vulgaris L.)	Scopus
How plants recruit their microbiome? New insights into beneficial interactions	ScienceDirect
Identification and characterization of endophytic bacteria isolated from in vitro cultures of peach and pear rootstocks	Web of sciences
Illumina sequencing of 16S rRNA tag shows disparity in rhizobial and non-rhizobial diversity associated with root nodules of mung bean (Vigna radiata L.) …	Google scholar
Illumina sequencing of 16S rRNA tag shows disparity in rhizobial and non-rhizobial diversity associated with root nodules of mung bean (Vigna radiata L.) growing in different habitats in Pakistan	ScienceDirect
Illumina sequencing of 16S rRNA tag shows disparity in rhizobial and non-rhizobial diversity associated with root nodules of mung bean (Vigna radiata L.) growing in different habitats in Pakistan	Scopus
Impact of Culturable Endophytic Bacteria on Soil Aggregate Formation and Peanut (<i>Arachis hypogaea</i> L.) Growth and Yield Under Drought Conditions	Web of sciences
Impact of Culturable Endophytic Bacteria on Soil Aggregate Formation and Peanut (Arachis hypogaea L.) Growth and Yield Under Drought Conditions	Scopus
In situ localization and penetration route of an endophytic bacteria into roots of wheat and the common bean	ScienceDirect
Infection with <i>Micromonospora</i> strain SB3 promotes in vitro growth of <i>Lolium multiflorum</i> plantlets	Web of sciences
Inoculation of <i>Phaseolus vulgaris</i> with the nodule-endophyte <i>Agrobacterium</i> sp 10C2 affects richness and structure of rhizosphere bacterial communities and enhances nodulation and growth	Web of sciences
Inoculation of <i>Phaseolus vulgaris</i>, <i>Medicago laciniata</i> and <i>Medicago polymorpha</i> with <i>Agrobacterium</i> sp strain 10C2 may enhance nodulation and shoot dry weight but does not affect host range specificity	Web of sciences
Inoculation of Lens Culinaris, Vicia Faba and Sulla Coronaria with heavy metal-resistant PGPB shows potential for phytostabilization	Scopus
Insights into non-symbiotic plant growth promotion bacteria associated with nodules of <i>Sphaerophysa salsula</i> growing in northwestern China	Web of sciences
Interaction of endophytic microbes with legumes	Web of sciences
Interaction of endophytic microbes with legumes	Google scholar
Is the application of plant probiotic bacterial consortia always beneficial for plants? Exploring synergies between rhizobial and non-rhizobial bacteria and their effects	Google scholar
Isolation and Characterization of Bacterial Endophytes from Small Nodules of Field-Grown Peanut	Web of sciences
Isolation and Characterization of Bacterial Endophytes from Small Nodules of Field-Grown Peanut	Google scholar
Isolation and characterization of endophytic bacteria from soybean (<i>Glycine max</i> L.)	Web of sciences
Isolation and characterization of endophytic non-rhizobial bacteria from root nodules of alfalfa (Medicago sativa L.).	Google scholar
Isolation and characterization of plant growth promoting endophytic bacteria isolated from Vigna radiata	Scopus
Isolation and characterization of plant growth promoting endophytic bacterial isolates from root nodule of Lespedeza sp	Scopus
Isolation and characterization of plant growth promoting endophytic bacterial isolates from root nodule of Lespedeza sp.	Google scholar
Isolation of three genera of microorganisms in lahar-laden soils of Sta. Rita, Pampanga, Philippines through the 16s rRNA gene sequence analysis	Web of sciences
Isolation, characterization, and evaluation of bacterial root and nodule endophytes from chickpea cultivated in Northern India	Scopus
Isolation, characterization, and evaluation of bacterial root and nodule endophytes from chickpea cultivated in Northern India	Web of sciences
Isolation, characterization, and evaluation of bacterial root and nodule endophytes from chickpea cultivated in Northern India	Google scholar
Isolation, characterization, and selection of heavy metal-resistant and plant growth-promoting endophytic bacteria from root nodules of Robinia pseudoacacia in a Pb/Zn mining area	ScienceDirect
Isolation, identification and plant growth promotion ability evaluation of the endophytic bacteria isolated from soybean root nodule in Sichuan Basin	Scopus
Isolation, identification and plant growth promotion ability of endophytic bacteria associated with lupine root nodule grown in Tunisian soil	Scopus
Isolation, identification and plant growth promotion ability of endophytic bacteria associated with lupine root nodule grown in Tunisian soil	Web of sciences
Leaf nodule symbiosis: function and transmission of obligate bacterial endophytes	Google scholar
Legume nodule endophytes more diverse than endophytes from roots of legumes or non legumes in soils of Haryana, India	Google scholar
Legumes of the Sardinia Island: Knowledge on Symbiotic and Endophytic Bacteria and Interactive Software Tool for Plant Species Determination	Scopus
Legumes of the Sardinia Island: Knowledge on Symbiotic and Endophytic Bacteria and Interactive Software Tool for Plant Species Determination	Web of sciences
Life in soil by the actinorhizal root nodule endophyte <i>Frankia</i>. A review	Web of sciences
Life in soil by the actinorhizal root nodule endophyte Frankia. A review	Scopus
Low genetic diversity among <i>Frankia</i> spp. strains nodulating sympatric populations of actinorhizal species of Rosaceae, <i>Ceanothus</i> (Rhamnaceae) and <i>Datisca glomerata</i> (Datiscaceae) west of the Sierra Nevada (California)	Web of sciences
Maize growth and yield promoting endophytes isolated into a legume root nodule by a cross-over approach	Web of sciences
Mapping soil nitrogen fractionation	ScienceDirect
Microbial community structure and functional diversity of nitrogen-fixing bacteria associated with <i>Colophospermum mopane</i>	Web of sciences
Microbial community structure and functional diversity of nitrogen-fixing bacteria associated with Colophospermum mopane	Scopus
Microbiome analysis revealed distinct microbial communities occupying different sized nodules in field-grown peanut	Scopus
Microbiome analysis revealed distinct microbial communities occupying different sized nodules in field-grown peanut	Web of sciences
Microbiome engineering to improve biocontrol and plant growth-promoting mechanisms	ScienceDirect
Micromonospora from nitrogen fixing nodules of alfalfa (Medicago sativa L.). A new promising Plant Probiotic Bacteria.	Scopus
Micromonospora phytophila sp. nov. and micromonospora luteiviridis sp. nov., isolated as natural inhabitants of plant nodules	Scopus
Micromonospora phytophila</i> sp nov and <i>Micromonospora luteiviridis</i> sp nov., isolated as natural inhabitants of plant nodules	Web of sciences
Micromonospora</i> from nitrogen fixing nodules of alfalfa (<i>Medicago sativa</i> L.). A new promising Plant Probiotic Bacteria	Web of sciences
Microsymbionts of forage peanut under different soil and climate conditions belong to a specific group of <i>Bradyrhizobium</i> strains	Web of sciences
Microsymbionts of forage peanut under different soil and climate conditions belong to a specific group of Bradyrhizobium strains	ScienceDirect
Microsymbionts of forage peanut under different soil and climate conditions belong to a specific group of Bradyrhizobium strains	Scopus
Microsymbionts of Phaseolus vulgaris in acid and alkaline soils of Mexico	ScienceDirect
Mixture of endophytic Agrobacterium and Sinorhizobium meliloti strains could induce nonspecific nodulation on some woody legumes	Web of sciences
Molecular and phenotypic characterization of endophytic bacteria isolated from sulla nodules	Scopus
Molecular Characterization of Native <i>Bacillus thuringiensis</i> Strains from Root Nodules with Toxicity Against the Fall Armyworm (FAW, <i>Spodoptera frugiperda</i>) and Brinjal Ash Weevil (<i>Myllocerus subfasciatus</i>)	Web of sciences
Molecular diversity of rhizobial and nonrhizobial bacteria from nodules of cool season legumes	Scopus
Molecular diversity of rhizobial and nonrhizobial bacteria from nodules of cool season legumes	Google scholar
MOLECULAR DIVERSITY OF ROOT AND NODULE ENDOPHYTIC BACTERIA FROM FIELD PEA (<i>PISUM SATIVUM</i> L.)	Web of sciences
Molecular diversity of root and nodule endophytic bacteria from field pea (Pisum sativum L.)	Google scholar
Molecular identification and characterization of phytobeneficial osmotolerant endophytic bacteria inhabiting root nodules of the Saharan tree <i>Vachellia tortilis</i> subsp. <i>raddiana</i>	Web of sciences
Multi-symbiotic systems: functional implications of the coexistence of grass-endophyte and legume-rhizobia symbioses	Web of sciences
Native legumes of the Farrapos protected area in Uruguay establish selective associations with rhizobia in their natural habitat	ScienceDirect
Native Lespedeza species harbor greater non-rhizobial bacterial diversity in root nodules compared to the coexisting invader, L. cuneata	Google scholar
New insights into engineered plant-microbe interactions for pesticide removal	ScienceDirect
New research on the genetic diversity of non-rhizobial endophytes inhabiting legume nodules	Scopus
Nitrogen fixing biofertilizers; mechanism and growth promotion: A review	Scopus
Nod factor-independent 'crack-entry' symbiosis in dalbergoid legume <i>Arachis hypogaea</i>	Web of sciences
Nodular bacterial endophyte diversity associated with native Acacia spp. in desert region of Algeria	Google scholar
Nodular endophytes: an untapped diversity	Google scholar
Nodulation-dependent communities of culturable bacterial endophytes from stems of field-grown soybeans	Google scholar
Nodule-associated microbiome diversity in wild populations of <i>Sulla coronaria</i> reveals clues on the relative importance of culturable rhizobial symbionts and co-infecting endophytes	Web of sciences
Nodule-associated microbiome diversity in wild populations of Sulla coronaria reveals clues on the relative importance of culturable rhizobial symbionts and co-infecting endophytes	Scopus
Nodule-associated microbiome diversity in wild populations of Sulla coronaria reveals clues on the relative importance of culturable rhizobial symbionts and co-infecting endophytes	Google scholar
Nodules and roots of Vicia faba are inhabited by quite different populations of associated bacteria	ScienceDirect
Nodules of wild legumes as unique natural hotspots of antibiotic resistance genes	ScienceDirect
Nonnodulating <i>Bradyrhizobium</i> spp. Modulate the Benefits of Legume-Rhizobium Mutualism	Web of sciences
Non-rhizobia are the alternative sustainable solution for growth and development of the nonlegume plants	Google scholar
Non-rhizobial endophytic (NRE) yeasts assist nodulation of <i>Rhizobium</i> in root nodules of blackgram (<i>Vigna mungo</i> L.)	Web of sciences
Non-rhizobial endophytic (NRE) yeasts assist nodulation of Rhizobium in root nodules of blackgram (Vigna mungo L.)	Google scholar
Non-rhizobial nodule endophytes improve nodulation, change root exudation pattern and promote the growth of lentil, for prospective application in fallow soil	Web of sciences
Non-rhizobial nodule endophytes improve nodulation, change root exudation pattern and promote the growth of lentil, for prospective application in fallow soil	Google scholar
Non-rhizobial peanut nodule bacteria promote maize (Zea mays L.) and peanut (Arachis hypogaea L.) growth in a simulated crop rotation system	ScienceDirect
PCR-AMPLIFIED 16S RIBOSOMAL-RNA SEQUENCE-ANALYSIS TO CONFIRM NODULATION OF DATISCA-CANNABINA L BY THE ENDOPHYTE OF CORIARIA-NEPALENSIS WALL	Web of sciences
PGPR Characterization of Non-Nodulating Bacterial Endophytes from Root Nodules of Vigna unguiculata (L.) Walp.	Google scholar
Phaseolus vulgaris</i> seed-borne endophytic community with novel bacterial species such as <i>Rhizobium endophyticum sp</i>. <i>nov</i>.	Web of sciences
Phenotypic and genotypic diversity among symbiotic and non-symbiotic bacteria present in chickpea nodules in Morocco	Google scholar
Phosphate-solubilizing peanut associated bacteria: screening for plant growth-promoting activities	Web of sciences
Photosynthetic bradyrhizobia are natural endophytes of the African wild rice <i>Oryza breviligulata</i>	Web of sciences
Photosynthetic rhizobia	ScienceDirect
Phylogenetic characterization of ineffective Frankia in Alnus glutinosa (L.) Gaertn. nodules from wetland soil inoculants	Web of sciences
Phylogenetic diversity of bacterial strains from root nodules of legumes grown wild in Egypt	ScienceDirect
Phylogeny and genetic diversity of native rhizobia nodulating common bean (Phaseolus vulgaris L.) in Ethiopia	ScienceDirect
Plant growth-promoting rhizobacterial communities from an area under the influence of iron mining and from the adjacent phytophysiognomies which have high genetic diversity	Scopus
Plant growth-promoting rhizobacterial communities from an area under the influence of iron mining and from the adjacent phytophysiognomies which have high genetic diversity	Web of sciences
Plant growth-promoting root-colonizing bacterial endophytes	ScienceDirect
Plant probiotics for nutrient acquisition by agriculturally important grasses: A comprehensive review of the science and the application	Scopus
PLANT PROBIOTICS FOR NUTRIENT ACQUISITION BY AGRICULTURALLY IMPORTANT GRASSES: A COMPREHENSIVE REVIEW OF THE SCIENCE AND THE APPLICATION	Web of sciences
Plant-microbe symbioses as an evolutionary continuum	Scopus
Plant-microbe symbioses as an evolutionary continuum	Web of sciences
Plant-microbe-microbe interactions influence the faba bean nodule colonization by diverse endophytic bacteria	Scopus
Plant-microbe-microbe interactions influence the faba bean nodule colonization by diverse endophytic bacteria	Web of sciences
Polyphasic characterization of nitrogen-fixing and co-resident bacteria in nodules of <i>Phaseolus lunatus</i> inoculated with soils from Piaui State, Northeast Brazil	Web of sciences
Polyphasic characterization of nitrogen-fixing and co-resident bacteria in nodules of Phaseolus lunatus inoculated with soils from Piauí State, Northeast Brazil	Scopus
Population size and diversity of <i>Frankia</i> in soils of <i>Ceanothus velutinus</i> and Douglas-fir stands	Web of sciences
Promoting the growth of <i>Sulla flexuosa</i> L. by endophytic root nodule bacteria authors and affiliations	Web of sciences
Quantitative indices for the autecological biogeography of a <i>Rhizobium</i> endophyte of rice at macro and micro spatial scales	Web of sciences
Retrieved 16S rRNA and <i>nif</i>H sequences reveal co-dominance of <i>Bradyrhizobium</i> and <i>Ensifer</i> (<i>Sinorhizobium</i>) strains in field-collected root nodules of the promiscuous host <i>Vigna radiata</i> (L.) R. Wilczek	Web of sciences
Rhizobia and endophytic bacteria isolated from rainforest fragments within an iron ore mining site of the Eastern Brazilian Amazon	Scopus
Rhizobium leguminosarum</i> symbiovar <i>viciae</i> strains are natural wheat endophytes that can stimulate root development	Web of sciences
Rhizobium anhuiense as the predominant microsymbionts of Lathyrus maritimus along the Shandong Peninsula seashore line	ScienceDirect
Rhizobium etli maize populations and their competitivenes for roof colonization	Scopus
Rhizobium etli</i> maize populations and their competitiveness for root colonization	Web of sciences
Rhizobium leguminosarum symbiovar viciae strains are natural wheat endophytes that can stimulate root development	Scopus
Root nodule bacteria from <i>Clitoria ternatea</i> L. are putative invasive nonrhizobial endophytes	Web of sciences
Root nodule bacteria from Clitoria ternatea L. are putative invasive nonrhizobial endophytes	Google scholar
Root nodules of <i>Ceanothus caeruleus</i> contain both the N<sub>2</sub>-fixing <i>Frankia</i> endophyte and a phylogenetically related Nod<SUP>-</SUP>/Fix<SUP>-</SUP> actinomycete	Web of sciences
Root nodules of legumes: a suitable ecological niche for isolating non-rhizobial bacteria with biotechnological potential in agriculture	Google scholar
Screening and characterization of siderophore producing endophytic bacteria from cicer arietinum and pisum sativum plants	Scopus
Screening for leaf-associated endophytes in the genus Psychotria (Rubiaceae)	Web of sciences
Screening of Endophytic Bacteria associated with legumes Grown in Gadarif State, Sudan	Web of sciences
Screening of stress tolerant bacterial strains possessing interesting multi-plant growth promoting traits isolated from root nodules of <i>Phaseolus vulgaris</i> L.	Web of sciences
Seed associated microbiota and vertical transmission of bacterial communities from seed to nodule in <i>Sophora davidii</i>	Web of sciences
Sinorhizobium americanum symbiovar mediterranense is a predominant symbiont that nodulates and fixes nitrogen with common bean (Phaseolus vulgaris L.) in a Northern Tunisian field	ScienceDirect
Soil microbial inocula: an eco-friendly and sustainable solution for mitigating salinity stress in plants	ScienceDirect
Soil origin and plant genotype structure distinct microbiome compartments in the model legume Medicago truncatula	Scopus
Solubilization of inorganic phosphate (P<sub>i</sub>) and plant growth-promotion (PGP) activities by root-nodule bacteria isolated from cultivated legume, mothbean (<i>Vigna aconitifolia</i> L.) of the Great Indian Thar desert	Web of sciences
Solubilization of inorganic phosphate (Pi) and plant growth-promotion (PGP) activities by root-nodule bacteria isolated from cultivated legume, mothbean (Vigna aconitifolia L.) of the great Indian Thar desert	Scopus
Soybean nodule-associated non-rhizobial bacteria inhibit plant pathogens and induce growth promotion in tomato	Google scholar
Soybean Root Nodule and Rhizosphere Microbiome: Distribution of Rhizobial and Nonrhizobial Endophytes	Scopus
Soybean Root Nodule and Rhizosphere Microbiome: Distribution of Rhizobial and Nonrhizobial Endophytes	Web of sciences
Soybean root nodule and rhizosphere microbiome: Distribution of rhizobial and nonrhizobial endophytes	Google scholar
SPORE FORMATION AND ENDOPHYTE DIVERSITY IN ROOT NODULES OF ALNUS GLUTINOSA (L.) VILL.	Scopus
Spore formation and endophyte diversity in root nodules of Alnus glutinosa (L.) Vill.	Google scholar
Spore-Positive and Spore-Negative Nodules	ScienceDirect
Stress resistance and genetic diversity of endophytic bacteria isolated from Caragana spp. root nodules	Scopus
Study of phenanthrene utilizing bacterial consortia associated with cowpea (<i>Vigna unguiculata</i>) root nodules	Web of sciences
Study of phenanthrene utilizing bacterial consortia associated with cowpea (Vigna unguiculata) root nodules	Scopus
Symbiotic efficiency and genetic characterization of rhizobia and non rhizobial endophytes associated with cowpea grown in semi-arid tropics of Kenya	Scopus
Symbiotic efficiency and genetic characterization of rhizobia and non rhizobial endophytes associated with cowpea grown in semi-arid tropics of Kenya	Web of sciences
Symbiotic efficiency and genetic characterization of rhizobia and non rhizobial endophytes associated with cowpea grown in semi-arid tropics of Kenya	Google scholar
Symbiotic β-Proteobacteria beyond Legumes: <i>Burkholderia</i> in <i>Rubiaceae</i>	Web of sciences
Synergy between Rhizobial Co-Microsymbionts Leads to an Increase in the Efficiency of Plant-Microbe Interactions	Web of sciences
The Biology of Frankia and Actinorhizal Plants	ScienceDirect
The diversity of Rhizobia, Sinorhizobia and novel non-Rhizobial Paenibacillus nodulating wild herbaceous legumes	Google scholar
The evolutionary ecology of rhizobia: multiple facets of competition before, during, and after symbiosis with legumes	ScienceDirect
The invisible life inside plants: Deciphering the riddles of endophytic bacterial diversity	ScienceDirect
The phenotypic, phylogenetic and symbiotic characterization of rhizobia nodulating <i>Lotus</i> sp in Tunisian arid soils	Web of sciences
The root nodule microbiome of cultivated and wild halophytic legumes showed similar diversity but distinct community structure in yellow river delta saline soils	Scopus
The Root Nodule Microbiome of Cultivated and Wild Halophytic Legumes Showed Similar Diversity but Distinct Community Structure in Yellow River Delta Saline Soils	Web of sciences
The root nodule microbiome of cultivated and wild halophytic legumes showed similar diversity but distinct community structure in Yellow River Delta saline soils	Google scholar
The use of PCR-based typing methods to assess the diversity of Frankia nodule endophytes of the actinorhizal shrub Ceanothus	Scopus
The use of PCR-based typing methods to assess the diversity of Frankia nodule endophytes of the actinorhizal shrub Ceanothus	Web of sciences
The use of PCR‐based typing methods to assess the diversity of Frankia nodule endophytes of the actinorhizal shrub Ceanothus	Google scholar
Three symbionts involved in interspecific plant-soil feedback: epichloid endophytes and mycorrhizal fungi affect the performance of rhizobia-legume symbiosis	Web of sciences
Two cultivated legume plants reveal the enrichment process of the microbiome in the rhizocompartments	Web of sciences
Typical frankia infect actinorhizal plants exotic to New Zealand	Scopus
Typical Frankia infect actinorhizal plants exotic to New Zealand	Web of sciences
Utilization of endophytic bacteria isolated from legume root nodules for plant growth promotion	Google scholar
Variable Nitrogen Fixation in Wild <i>Populus</i>	Web of sciences
What If Root Nodules Are a Guesthouse for a Microbiome? The Case Study of <i>Acacia longifolia</i>	Web of sciences
What If Root Nodules Are a Guesthouse for a Microbiome? The Case Study of Acacia longifolia	Scopus
Woody Mimosa species are nodulated by Burkholderia in ombrophylous forest soils and their symbioses are enhanced by arbuscular mycorrhizal fungi (AMF)	Scopus
ACC deaminase-containing Arthrobacter protophormiae induces NaCl stress tolerance through reduced ACC oxidase activity and ethylene production resulting in improved nodulation and mycorrhization in Pisum sativum.	Google scholar
Agriculturally important microbial biofilms: Biodiversity, ecological significances, and biotechnological applications,” in New and Future Developments in Microbial Biotechnology and Bioengineering: Microbial Biofilms,	Google scholar
Azospirillum lipoferum FK1 confers improved salt tolerance in chickpea (Cicer arietinum L.) by modulating osmolytes, antioxidant machinery and stress-related genes expression.	Google scholar
Bacteria as Biocontrol Tool against Phytoparasitic Nematodes. Plants 10, 389. doi: 10.3390/plants10020389.	Google scholar
Control of Plant Pathogenic Fungi with Bacterial Endophytes,” in Microbial Root Endophytes Soil Biology., eds. B. J. E. Schulz, C. J. C. Boyle, and T. N. Sieber (Berlin, Heidelberg: Springer), 53–69. doi: 10.1007/3-540-33526-9_4.	Google scholar
Emended description of the genus Phyllobacterium and description of four novel species associated with plant roots: Phyllobacterium bourgognense sp. nov., Phyllobacterium ifriqiyense sp. nov., Phyllobacterium leguminum sp. nov.	Google scholar
Endobacter medicaginis gen. nov., sp. nov., isolated from alfalfa nodules in an acidic soil. International Journal of Systematic and Evolutionary Microbiology 63, 1760–1765. doi: 10.1099/ijs.0.041368-0.	Google scholar
Evaluation of PGPR and different concentration of phosphorus level on plant growth, yield and nutrient content of rice (Oryza sativa). Ecological Engineering 62, 123–128. doi: 10.1016/j.ecoleng.2013.10.013.	Google scholar
Extra-slow-growing Tardiphaga strains isolated from nodules of Vavilovia formosa (Stev.) Fed. Arch Microbiol 197, 889–898. doi: 10.1007/s00203-015-1122-3.	Google scholar
Harnessing Rhizobia to Improve Heavy-Metal Phytoremediation by Legumes. Genes 9, 542. doi: 10.3390/genes9110542.	Google scholar
Herbaspirillum lusitanum sp. nov., a novel nitrogen-fixing bacterium associated with root nodules of Phaseolus vulgaris. INTERNATIONAL JOURNAL OF SYSTEMATIC AND EVOLUTIONARY MICROBIOLOGY 53, 1979–1983. doi: 10.1099/ijs.0.02677-0.	Google scholar
Isolation and characterization of endophytes from nodules of Mimosa pudica with biotechnological potential. Microbiological research 218, 76–86.	Google scholar
Isolation and Characterization of Nodule-Associated Exiguobacterium sp. from the Root Nodules of Fenugreek (Trigonella foenum-graecum) and Their Possible Role in Plant Growth Promotion. Int J Microbiol 2012, 693982. doi: 10.1155/2012/693982.	Google scholar
Isolation and Characterization of Nonrhizobial Plant Growth Promoting Bacteria from Nodules of Kudzu (Pueraria thunbergiana) and Their Effect on Wheat Seedling Growth. Curr Microbiol 56, 134–139. doi: 10.1007/s00284-007-9062-z.	Google scholar
Multiple benefits of legumes for agriculture sustainability: an overview. Chemical and Biological Technologies in Agriculture 4, 2. doi: 10.1186/s40538-016-0085-1.	Google scholar
Paenibacillus farraposensis sp. nov., isolated from a root nodule of Arachis villosa. International Journal of Systematic and Evolutionary Microbiology 72, 005294. doi: 10.1099/ijsem.0.005294.	Google scholar
Phaseolus vulgaris is nodulated in northern Spain by Rhizobium leguminosarum strains harboring two nodC alleles present in American Rhizobium etli strains: biogeographical and evolutionary implications. Can. J. Microbiol. 56, 657–666. doi: 10.1139/W10-048.	Google scholar
Plant Growth Promotion and Suppression of Bacterial Leaf Blight in Rice by Inoculated Bacteria. PLoS ONE 11, e0160688. doi: 10.1371/journal.pone.0160688.	Google scholar
Plant Growth-Promoting Bacteria: Mechanisms and Applications. Scientifica 2012, 1–15. doi: 10.6064/2012/963401.	Google scholar
Rhizobia with different symbiotic efficiencies nodulate Acaciella angustissima in Mexico, including Sinorhizobium chiapanecum sp. nov. which has common symbiotic genes with Sinorhizobium mexicanum	Google scholar
Shinella kummerowiae sp. nov., a symbiotic bacterium isolated from root nodules of the herbal legume Kummerowia stipulacea. INTERNATIONAL JOURNAL OF SYSTEMATIC AND EVOLUTIONARY MICROBIOLOGY 58, 1409–1413. doi: 10.1099/ijs.0.65723-0.	Google scholar
Sinorhizobium americanum symbiovar mediterranense is a predominant symbiont that nodulates and fixes nitrogen with common bean (Phaseolus vulgaris L.) in a Northern Tunisian field. Systematic and Applied Microbiology	Google scholar
The genus Micromonospora is widespread in legume root nodules: the example of Lupinus angustifolius. ISME J 4, 1265–1281. doi: 10.1038/ismej.2010.55.	Google scholar
The nodule microbiome: N2-fixing rhizobia do not live alone. Phytobiomes Journal 1, 70–82.	Google scholar
Phenotypic, molecular, and symbiotic characterization of the rhizobial symbionts isolated from Acacia saligna grown in different regions in Morocco: a multivariate approach. World J Microbiol Biotechnol 39, 343. doi: 10.1007/s11274-023-03775-1.	Google scholar
Phosphate Solubilizing Rhizobacteria Could Have a Stronger Influence on Wheat Root Traits and Aboveground Physiology Than Rhizosphere P Solubilization. Front. Plant Sci. 11, 979. doi: 10.3389/fpls.2020.00979.	Google scholar
Phyllobacterium endophyticum sp. nov., isolated from nodules of Phaseolus vulgaris. International Journal of Systematic and Evolutionary Microbiology 63, 821–826. doi: 10.1099/ijs.0.038497-0.	Google scholar
Phylogenetic analyses of symbiotic nodulation genes support vertical and lateral gene co-transfer within the Bradyrhizobium genus. Molecular Phylogenetics and Evolution 30, 720–732. doi: 10.1016/S1055-7903(03)00255-0.	Google scholar
Enhanced growth and nodulation of pigeon pea by co-inoculation of Bacillus strains with Rhizobium spp. Bioresource Technology 99, 4544–4550. doi: 10.1016/j.biortech.2007.06.057.	Google scholar
Enhanced legume growth and adaptation to degraded estuarine soils using Pseudomonas sp. nodule endophytes. Frontiers in Microbiology 13, 1005458.	Google scholar
A Legume Genetic Framework Controls Infection of Nodules by Symbiotic and Endophytic Bacteria. PLoS Genet 11, e1005280. doi: 10.1371/journal.pgen.1005280.	Others
A Review Plant growth promoting rhizobacteria mediated amelioration of drought in crop plants. SOIL & ENVIRONMENT 38, 1–20. doi: 10.25252/SE/19/71760.	Others
Agrobacterium bv. 1 Strains Isolated from Nodules of Tropical Legumes. Systematic and Applied Microbiology 22, 119–132. doi: 10.1016/S0723-2020(99)80035-6.	Others
Agrobacterium leguminum sp. nov., isolated from nodules of Phaseolus vulgaris in Spain. International Journal of Systematic and Evolutionary Microbiology 71. doi: 10.1099/ijsem.0.005120.	Others
Antioxidant response of cowpea co-inoculated with plant growth-promoting bacteria under salt stress. Braz. J. Microbiol. 49, 513–521. doi: 10.1016/j.bjm.2017.12.003.	Others
Association of plant growth-promoting Serratia spp. with the root nodules of chickpea. Research in Microbiology 167, 510–520. doi: 10.1016/j.resmic.2016.04.001.	Others
Bacterial Associations with Legumes. Critical Reviews in Plant Sciences 34, 17–42. doi: 10.1080/07352689.2014.897899.	Others
Bacterial endophytes in agricultural crops. Can. J. Microbiol. 43, 895–914. doi: 10.1139/m97-131.	Others
Bioprospecting for Microbial Endophytes and Their Natural Products. Microbiol Mol Biol Rev 67, 491–502. doi: 10.1128/MMBR.67.4.491-502.2003.	Others
Biotechnological applications of beneficial microbiomes for evergreen agriculture and human health,” in New and Future Developments in Microbial Biotechnology and Bioengineering (Elsevier), 255–279. doi: 10.1016/B978-0-12-820528-0.00019-3.	Others
Characterization of multifaceted Bacillus sp. RM-2 for its use as plant growth promoting bioinoculant for crops grown in semi arid deserts. Applied Soil Ecology 59, 124–135. doi: 10.1016/j.apsoil.2011.08.001.	Others
Characterization of plant growth promoting rhizobacteria associated with chickpea (Cicer arietinum L.). International Journal of Plant Production 1. doi: 10.22069/ijpp.2012.532.	Others
Characterization of rhizobia isolated from leguminous plants and their impact on the growth of ICCV 2 variety of chickpea (Cicer arietinum L.). Heliyon 7, e08321. doi: 10.1016/j.heliyon.2021.e08321.	Others
Characterization of Root-Nodule Bacteria Isolated from Hedysarum spinosissimum L, Growing in Mining Sites of Northeastern Region of Morocco. SOJMID 4, 1–8. doi: 10.15226/sojmid/4/3/00156.	Others
Characterization of the Non-rhizobial Bacterial Community in the Nodule-Associated Soils of Akebono Soybeans and Isolation of Antibiotic Producing Amycolatopsis spp. Indian J Microbiol 62, 242–248. doi: 10.1007/s12088-022-00999-x.	Others
Checking Agriculture’s Pulse: Field Pea (Pisum Sativum L.), Sustainability, and Phosphorus Use Efficiency. Frontiers in Plant Science 10. Available at: https://www.frontiersin.org/articles/10.3389/fpls.2019.01489 [Accessed January 1, 2024].	Others
Conventional seed coating reduces prevalence of proteobacterial endophytes in Nicotiana tabacum. Industrial Crops and Products 155. doi: 10.1016/j.indcrop.2020.112784.	Others
Diverse bacteria associated with root nodules of spontaneous legumes in Tunisia and first report for nifH-like gene within the genera Microbacterium and Starkeya. Microbial ecology 51, 375–393.	Others
Diverse bacterial taxa inhabit root nodules of lucerne (Medicago sativa L.) in New Zealand pastoral soils. Plant and Soil 420, 1–10. doi: 10.1007/s11104-017-3395-6.	Others
Dry Matter, Grain Yield, and Yield Components of Dry Bean as Influenced by Nitrogen Fertilization and Rhizobia. Communications in Soil Science and Plant Analysis 45, 111–125. doi: 10.1080/00103624.2013.848877.	Others
Elucidation of quorum sensing components and their role in regulation of symbiotically important traits in Ensifer nodulating pigeon pea. Microbiological Research 231, 126354. doi: 10.1016/j.micres.2019.126354.	Others
Endophytes: An Environmental Friendly Bacteria for Plant Growth Promotion. International Journal of Current Microbiology and Applied Sciences 7, 1899–1911. doi: 10.20546/ijcmas.2018.702.229.	Others
Endophytic Bacteria Improve Plant Growth, Symbiotic Performance of Chickpea (Cicer arietinum L.) and Induce Suppression of Root Rot Caused by Fusarium solani under Salt Stress. Front. Microbiol. 8, 1887. doi: 10.3389/fmicb.2017.01887.	Others
Endophytic Bacteria in Plant Salt Stress Tolerance: Current and Future Prospects. J Plant Growth Regul 38, 650–668. doi: 10.1007/s00344-018-9880-1.	Others
Endophytic bacteria promote growth of the medicinal legume Clitoria ternatea L. by chemotactic activity. Arch Microbiol 202, 1049–1058. doi: 10.1007/s00203-020-01815-0.	Others
Endophytic bacterium Bacillus subtilis (BERA 71) improves salt tolerance in chickpea plants by regulating the plant defense mechanisms. Journal of Plant Interactions 13, 37–44.	Others
Endophytic fungi from medicinal plants: biodiversity and biotechnological applications,” in Microbial Endophytes (Elsevier), 273–305. doi: 10.1016/B978-0-12-819654-0.00011-9.	Others
Endophytic microorganisms in fundamental research and agriculture. Ecological genetics 17, 19–32. doi: 10.17816/ecogen17119-32.	Others
Enhanced phytoremdiation of Robinia pseudoacacia in heavy metal-contaminated soils with rhizobia and the associated bacterial community structure and function. Chemosphere 197, 729–740. doi: 10.1016/j.chemosphere.2018.01.102.	Others
Eutrophication: More Nitrogen Data Needed. Science 324, 721–722. doi: 10.1126/science.324_721b.	Others
Functional analysis and genome mining reveal high potential of biocontrol and plant growth promotion in nodule-inhabiting bacteria within Paenibacillus polymyxa complex. Frontiers in microbiology 11, 618601.	Others
Genetic Diversity and Host Range of Rhizobia Nodulating Lotus tenuis in Typical Soils of the Salado River Basin (Argentina). Appl Environ Microbiol 75, 1088–1098. doi: 10.1128/AEM.02405-08.	Others
Genetic diversity of root nodule bacteria nodulating Lotus corniculatus and Anthyllis vulneraria in Sweden. Systematic and Applied Microbiology 34, 267–275. doi: 10.1016/j.syapm.2011.01.006.	Others
Genomic Analysis of Endophytic Bacillus cereus T4S and Its Plant Growth-Promoting Traits. 10, 1776. doi: 10.3390/plants10091776.	Others
Harnessing Bacterial Endophytes for Promotion of Plant Growth and Biotechnological Applications: An Overview. Plants 10, 935. doi: 10.3390/plants10050935.	Others
Identification and characterization of endophytic bacteria isolated from root nodules of lentil (Lens culinaris L.) grown on saline soils. International Journal of Biology and Chemistry 14, 39–46. doi: 10.26577/ijbch.2021.v14.i2.05.	Others
Impact of carbon-rich dairy factory effluent on growth of perennial ryegrass (Lolium perenne) and soil microorganisms. European Journal of Soil Biology 42, 13–22. doi: 10.1016/j.ejsobi.2005.08.002.	Others
Improved Medicago sativa Nodulation under Stress Assisted by Variovorax sp. Endophytes. Plants 11, 1091. doi: 10.3390/plants11081091.	Others
Inoculation of zinc solubilizing Bacillus aryabhattai strains for improved growth, mobilization and biofortification of zinc in soybean and wheat cultivated in Vertisols of central India. Applied Soil Ecology 73, 87–96. doi: 10.1016/j.apsoil.2013.08.009.	Others
Interaction of Rhizospheric Bacteria and Nonrhizobial Endophytic Bacteria Moving from the Roots to the Rhizosphere of Pea Plants (Pisum sativum). Appl Biochem Microbiol 57, 514–520. doi: 10.1134/S0003683821040104.	Others
Invasion of rhizobial infection thread by non-rhizobia for colonization of Vigna radiata root nodules. FEMS Microbiol Lett 348, 58–65. doi: 10.1111/1574-6968.12245.	Others
Isolation and characterization of an endophytic bacterium, Bacillus megaterium BMN1, associated with root-nodules of Medicago sativa L. growing in Al-Ahsaa region, Saudi Arabia. Ann Microbiol 65, 1017–1026. doi: 10.1007/s13213-014-0946-4.	Others
Isolation and Characterization of Bacterial Endophytes from Small Nodules of Field-Grown Peanut. MICROORGANISMS 11. doi: 10.3390/microorganisms11081941.	Others
Isolation, Characterization and Phylogenetic Analysis of Nodule-Associated Bacteria from Mimosa Pudica L. Biosciences Biotechnology Research Asia 19, 645–655. doi: 10.13005/bbra/3017.	Others
Legume Nodules: Massive Infection in the Absence of Defense Induction. MPMI 32, 35–44. doi: 10.1094/MPMI-07-18-0205-FI.	Others
Medicago root nodule microbiomes: insights into a complex ecosystem with potential candidates for plant growth promotion. Plant and Soil 471. doi: 10.1007/s11104-021-05247-7.	Others
Micromonospora lupini sp. nov. and Micromonospora saelicesensis sp. nov., isolated from root nodules of Lupinus angustifolius. Int J Syst Evol Microbiol 57, 2799–2804. doi: 10.1099/ijs.0.65192-0.	Others
Micromonospora pisi sp. nov., isolated from root nodules of Pisum sativum. Int J Syst Evol Microbiol 60, 331–337. doi: 10.1099/ijs.0.012708-0.	Others
Molecular characterization and identification of plant growth promoting endophytic bacteria isolated from the root nodules of pea (Pisum sativum L.). World J Microbiol Biotechnol 30, 719–725. doi: 10.1007/s11274-013-1488-9.	Others
Morphologie und Physiologie der Pilze, Flechten und Myxomyceten. Engelmann Available at: https://books.google.co.ma/books?id=bUI-AAAAcAAJ.	Others
Nitrogen-fixation by endophytic bacteria in agricultural crops: recent advances. Nitrogen in agriculture. IntechOpen, London, GBR, 73–94.	Others
Nodulation of legumes by members of the β-subclass of Proteobacteria. Nature 411, 948–950. doi: 10.1038/35082070.	Others
Non-Rhizobial Endophytes Associated with Nodules of Vigna radiata L. and Their Combined Activity with Rhizobium sp. Curr Microbiol 79, 103. doi: 10.1007/s00284-022-02792-x.	Others
Non-Rhizobial Nodule Associated Bacteria (NAB) From Blackgram (Vigna mungo L.) and their possible role in plant growth promotion. Madras.Agric.J 106. doi: 10.29321/MAJ.	Others
Not just passengers, but co-pilots! Non-rhizobial nodule-associated bacteria promote cowpea growth and symbiosis with (brady)rhizobia. Journal of Applied Microbiology 134, lxac013. doi: 10.1093/jambio/lxac013.	Others
Ochrobactrum cytisi sp. nov., isolated from nodules of Cytisus scoparius in Spain. International Journal of Systematic and Evolutionary Microbiology 57, 784–788. doi: 10.1099/ijs.0.64613-0.	Others
Paenibacillus periandrae sp. nov., isolated from nodules of Periandra mediterranea. International Journal of Systematic and Evolutionary Microbiology 66, 1838–1843. doi: 10.1099/ijsem.0.000953.	Others
Paenibacillus sp. Strain UY79, Isolated from a Root Nodule of Arachis villosa, Displays a Broad Spectrum of Antifungal Activity. Applied and Environmental Microbiology 88, e01645-21. doi: 10.1128/AEM.01645-21.	Others
Plant Growth Promotion and Biocontrol Potentiality of Endophytes Isolated from Root Nodules of Sulla flexuosa L. Plants. International Journal of Agronomy 2023, 1–9. doi: 10.1155/2023/2451806.	Others
Plant growth promotion and genetic diversity of bacteria isolated from cowpea nodules. Pesquisa Agropecuária Brasileira 48, 1275–1284.	Others
Potential of root nodule nonrhizobial endophytic bacteria for growth promotion of Lotus corniculatus L. and Dactylis glomerata L. Journal of Applied Microbiology 131, 2929–2940.	Others
Production and metabolism of IAA by Enterobacter spp. (Gammaproteobacteria) isolated from root nodules of a legume Abrus precatorius L. Biocatalysis and Agricultural Biotechnology 4, 296–303. doi: 10.1016/j.bcab.2015.04.002.	Others
Proteome and Physiological Characterization of Halotolerant Nodule Endophytes: The Case of Rahnella aquatilis and Serratia plymuthica. Microorganisms 10, 890. doi: 10.3390/microorganisms10050890.	Others
Pseudonocardia acaciae sp. nov., isolated from roots of Acacia auriculiformis A. Cunn. ex Benth. Int J Syst Evol Microbiol 59, 1487–1491. doi: 10.1099/ijs.0.007724-0.	Others
Putative novel Bradyrhizobium and Phyllobacterium species isolated from root nodules of Chamaecytisus ruthenicus. Systematic and Applied Microbiology 43, 126056. doi: 10.1016/j.syapm.2020.126056.	Others
Rhizosphere microbiome: Engineering bacterial competitiveness for enhancing crop production. J Adv Res 24, 337–352. doi: 10.1016/j.jare.2020.04.014.	Others
Role of plant growth regulators as chemical signals in plant–microbe interactions: a double edged sword. Current Opinion in Plant Biology 27, 52–58. doi: 10.1016/j.pbi.2015.05.028.	Others
Screening and diversity of plant growth promoting endophytic bacteria from peanut. AJMR 7, 875–884. doi: 10.5897/AJMR12.1500.	Others
Screening and Molecular Identification of Endophytic Bacteria Isolated From Legumes Nodules and Roots Cultivated in Acacia Rhizosphere Soils Collected in an Arid Region, Tata-Akka in South of Morocco Address for Correspondence.	Others
Seasonal Surface Runoff Characteristics in the Semiarid Region of Western Heilongjiang Province in Northeast China—A Case of the Alun River Basin. Water 11, 557. doi: 10.3390/w11030557.	Others
Selection of Endophytic Strains for Enhanced Bacteria-Assisted Phytoremediation of Organic Pollutants Posing a Public Health Hazard. International Journal of Molecular Sciences 22, 9557. doi: 10.3390/ijms22179557.	Others
Solubilization of inorganic phosphate by endophytic Pseudomonas sp. from French bean nodules. Ratarstvo i povrtarstvo 51, 100–105. doi: 10.5937/ratpov51-6222.	Others
Stem inoculation with bacterial strains Bacillus amyloliquefaciens (GB03) and Microbacterium imperiale (MAIIF2a) mitigates Fusarium root rot in cassava. Phytoparasitica 47, 135–142. doi: 10.1007/s12600-018-0706-2.	Others
Symbiotic effectiveness of Rhizobium (Agrobacterium) compared to Ensifer (Sinorhizobium) and Bradyrhizobium genera for soybean inoculation under field conditions. Research Journal of Microbiology 9, 151.	Others
Synthesis of siderophores by plant-associated metallotolerant bacteria under exposure to Cd2+. Chemosphere 156, 312–325. doi: 10.1016/j.chemosphere.2016.04.130.	Others
Text mining and visualization using VOSviewer. doi: 10.48550/arXiv.1109.2058.	Others
The antibiosis of nodule-endophytic agrobacteria and its potential effect on nodule functioning of Phaseolus vulgaris. Arch Microbiol 194, 1013–1021. doi: 10.1007/s00203-012-0837-7.	Others
The application of plant growth promoting rhizobacteria (PGPR) in low input and organic cultivation of graminaceous crops; potential and problems*. Environmental biotechnology, 43–50.	Others
The PRISMA statement for reporting systematic reviews and meta-analyses of studies that evaluate health care interventions: explanation and elaboration. PLoS Med 6, e1000100. doi: 10.1371/journal.pmed.1000100.	Others
Variability in symbiotic effectiveness of N2 fixing bacteria in Mimosa scabrella. Applied Soil Ecology 102, 19–25. doi: 10.1016/j.apsoil.2016.01.018.	Others

## Sheet: First screening
A large diversity of non-rhizobial endophytes found in legume root nodules in Flanders (Belgium)	ScienceDirect
A Metagenomic Approach to Identify Distinct Rhizospheric and Endophytic Bacterial Communities from Roots and Root Nodules of Vigna radiata	Scopus
A nodule endophytic <i>Bacillus megaterium</i> strain isolated from <i>Medicago polymorpha</i> enhances growth, promotes nodulation by <i>Ensifer medicae</i> and alleviates salt stress in alfalfa plants	Web of sciences
A Tripartite Interaction among the Basidiomycete <i>Rhodotorula mucilaginosa</i>, N<sub>2</sub>-Fixing Endobacteria, and Rice Improves Plant Nitrogen Nutrition	Web of sciences
Actinomycetes in Agriculture and Forestry	ScienceDirect
Agricultural research updates. Volume 13	Scopus
Alpha-, gamma- and beta-proteobacteria detected in legume nodules in Latvia, using full-length 16S rRNA gene sequencing	Web of sciences
Alteration of soil rhizobial populations by rabbit latrines could impair symbiotic nitrogen fixation in the insular alpine ecosystem of Teide National Park	ScienceDirect
Amplification of 16S rRNA genes from Frankia strains in root nodules of Ceanothus griseus, Coriaria arborea, Coriaria plumosa, Discaria toumatou, and Purshia tridentata	Scopus
Antagonistic endophytic bacteria associated with nodules of soybean (Glycine max L.) and plant growth-promoting properties	ScienceDirect
Anti-fungal activity of bacterial endophytes associated with legumes against <i>Fusarium solani</i>: Assessment of fungi soil suppressiveness and plant protection induction	Web of sciences
Appraising Endophyte-Plant Symbiosis for Improved Growth, Nodulation, Nitrogen Fixation and Abiotic Stress Tolerance: An Experimental Investigation with Chickpea (<i>Cicer arietinum</i> L.)	Web of sciences
Arbuscular Mycorrhizal Fungi as an Important Factor Enabling the Adaptation of Anthyllis vulneraria L. to Zn-Pb-Polluted Tailings	Scopus
Assessing Frankia populations in plants and soil using molecular methods	ScienceDirect
Association of sequence types, antimicrobial resistance and virulence genes in Indian isolates of Klebsiella pneumoniae: A comparative genomics study	ScienceDirect
Bacterial endophytes and plant growth promotion	Scopus
Bacterial endophytes as bioinoculant: microbial functions and applications toward sustainable farming	ScienceDirect
Bacterial endophytes diversity of tree legumes from Argentina	Web of sciences
Bacterial endophytes of plants: diversity, invasion mechanisms and effects on the host	Google scholar
Bacterial strains from floodplain soils perform different plant-growth promoting processes and enhance cowpea growth	Web of sciences
Belowground microbial symbiont enhances plant susceptibility to a spider mite through change in soybean leaf quality	Web of sciences
Beneficial effects and molecular diversity of endophytic bacteria in legume and nonlegumes	Google scholar
Beneficial properties, colonization, establishment and molecular diversity of endophytic bacteria in legumes and non legumes	Google scholar
Biochemical and molecular investigation of non-rhizobial endophytic bacteria as potential biofertilisers	Google scholar
Biodiversity and biogeography of rhizobia associated with common bean (Phaseolus vulgaris L.) in Shaanxi Province	ScienceDirect
Biodiversity of endophytic bacteria which colonize red clover nodules, roots, stems and foliage and their influence on host growth	Scopus
Biodiversity, bioactive natural products and biotechnological potential of plant-associated endophytic actinobacteria	Web of sciences
Biological dinitrogen fixation: symbiotic	ScienceDirect
Biological functions of endophytic bacteria in Robinia pseudoacacia ‘Hongsen’	Scopus
Biological nitrogen fixation by two Acacia species and associated root-nodule bacteria in a suburban Australian forest subjected to prescribed burning	Scopus
Botany, associated microbiota, traditional medicinal uses, and phytochemistry of Vachellia tortilis subsp. raddiana (Savi): A systematic review	ScienceDirect
Bradyrhizobium, the Ancestor of All Rhizobia: Phylogeny of Housekeeping and Nitrogen-Fixation Genes	Scopus
Can interaction between silicon and non–rhizobial bacteria help in improving nodulation and nitrogen fixation in salinity–stressed legumes? A review	Google scholar
Characterisation of Endophytic Bacteria from a Desert Plant Lepidium perfoliatum L.	Web of sciences
Characterization of Retama sphaerocarpa microsymbionts in Zaida lead mine tailings in the Moroccan middle Atlas	ScienceDirect
Characterization of root-nodulating bacteria associated to Prosopis farcta growing in the arid regions of Tunisia	Scopus
Characterization of root-nodule bacteria isolated from <i>Vicia faba</i> and selection of plant growth promoting isolates	Web of sciences
Characterization of symbiotic and endophytic bacteria isolated from root nodules of herbaceous legumes grown in Qinghai–Tibet plateau and in other zones of China	Google scholar
Characterization of the plant growth promoting bacterium, <i>Enterobacter cloacae</i> MSR1, isolated from roots of non-nodulating <i>Medicago sativa</i>	Web of sciences
Coexistence of predominantly nonculturable rhizobia with diverse, endophytic bacterial taxa within nodules of wild legumes	Google scholar
Co-existence of rhizobia and diverse non-rhizobial bacteria in the rhizosphere and nodules of Dalbergia odorifera seedlings inoculated with Bradyrhizobium elkanii	Google scholar
Co-inoculation of selected nodule endophytic rhizobacterial strains with Rhizobium tropici promotes plant growth and controls damping off in common bean	ScienceDirect
Community structure and associated networks of endophytic bacteria in pea roots throughout plant life cycle	Web of sciences
Comparative metabolomics of root nodules infected with Frankia sp. strains and uninfected roots from Alnus glutinosa and Casuarina cunninghamiana reflects physiological integration	Scopus
Comparison of Nodule Endophyte Composition, Diversity, and Gene Content Between <i>Medicago</i> <i>truncatula</i> Genotypes	Web of sciences
Comparison of Nodule Endophyte Composition, Diversity, and Gene Content Between Medicago truncatula Genotypes	Google scholar
Competition for nodulation and 15n2-fixation between a Sp+ and a Sp−Frankia strain in Alnus incana	ScienceDirect
Composition and diversity of endophytic diazotrophs within the pioneer plants in a newly formed glacier floodplain on the eastern Tibetan Plateau	Web of sciences
Connecting the Lab and the Field: Genome Analysis of <i>Phyllobacterium</i> and <i>Rhizobium</i> Strains and Field Performance on Two Vegetable Crops	Web of sciences
Contrasting effects of the inoculation time with passenger endophytic <i>Agrobacterium </i>sp.10C2 on the nodule functioning and growth of <i>Medicago truncatula</i>	Web of sciences
Cowpea nodules harbor non-rhizobial bacterial communities that are shaped by soil type rather than plant genotype	Scopus
Cross-Inoculation Groups within Frankia and Host–Endosymbiont Associations	ScienceDirect
CULTURAL, MORPHOLOGICAL AND GENETIC DIVERSITY OF DIAZOTROPHICS ISOLATED FROM NODULES OF BRACATINGA	Web of sciences
Cyanobiont diversity within and among cycads of one field site	Scopus
CYANOBIONT DIVERSITY WITHIN AND AMONG CYCADS OF ONE FIELD SITE	Web of sciences
Cyclitol metabolism is a central feature of <i>Burkholderia</i> leaf symbionts	Web of sciences
Deciphering Genomes: Genetic Signatures of Plant-Associated <i>Micromonospora</i>	Web of sciences
Deciphering the role of non-Frankia nodular endophytes in alder through in vitro and genomic characterization	Scopus
Decrypting phytomicrobiome of the neurotoxic actinorhizal species, Coriaria myrtifolia, and dispersal boundary of Frankia cluster 2 in soil outward compatible host rhizosphere	Scopus
Delineation of Paraburkholderia tuberum sensu stricto and description of Paraburkholderia podalyriae sp. nov. nodulating the South African legume Podalyria calyptrata	ScienceDirect
Detection of <i>Burkholderia</i> in the seeds of <i>Psychotria punctata</i> (Rubiaceae) - Microscopic evidence for vertical transmission in the leaf nodule symbiosis	Web of sciences
Detection of the type III secretion system and its phylogenetic and symbiotic characterization in peanut bradyrhizobia isolated from Guangdong Province, China	Web of sciences
Discoveries, Discussions, and Trends in Research on Actinorhizal Root Nodule Symbioses before 1978	ScienceDirect
Distinct biogeographic patterns of rhizobia and non-rhizobial endophytes associated with soybean nodules across China	Google scholar
Diverse bacteria isolated from root nodules of wild <i>Vicia</i> species grown in temperate region of China	Web of sciences
Diverse bacteria isolated from root nodules of wild Vicia species grown in temperate region of China	Scopus
Diversity and distribution of <i>Frankia</i> strains symbiotic with <i>Ceanothus</i> in California	Web of sciences
Diversity and phylogeny of the bacterial strains isolated from nodules of fenugreek (Trigonella foenum-graecum L.) in Iran	Scopus
Diversity and phylogeny of the bacterial strains isolated from nodules of fenugreek (Trigonella foenum-graecum L.) in Iran	Web of sciences
Diversity and Structure of the Endophytic Bacterial Communities Associated With Three Terrestrial Orchid Species as Revealed by 16S rRNA Gene Metabarcoding	Web of sciences
Diversity and symbiotic divergence of endophytic and non-endophytic rhizobia of Medicago sativa	Google scholar
Diversity of culturable ericoid mycorrhizal fungi of Rhododendron decorum in Yunnan, China	Scopus
Diversity of Endophytic Actinomycetes Isolated from Roots and Root Nodules of <i>Pueraria candollei</i> Grah. ex Benth. and the Analyses of Their Secondary Metabolites	Web of sciences
Diversity of endophytic actinomycetes isolated from roots and root nodules of Pueraria candollei Grah. Ex Benth. And the analyses of their secondary metabolites	Scopus
Diversity of endophytic bacteria associated with nodules of two indigenous legumes at different altitudes of the Qilian Mountains in China	Google scholar
Diversity of endophytic bacteria in root nodules of Hippophae rhamnoides in the Maxian Mountains	Scopus
Diversity of endophytic bacteria within nodules of the <i>Sphaerophysa salsula</i> in different regions of Loess Plateau in China	Web of sciences
Diversity of endophytic bacteria within nodules of the Sphaerophysa salsula in different regions of Loess Plateau in China	Scopus
Diversity of Frankia nodule endophytes of the actinorhizal shrub Ceanothus as assessed by RFLP patterns from single nodule lobes	Scopus
DIVERSITY OF FRANKIA NODULE ENDOPHYTES OF THE ACTINORHIZAL SHRUB CEANOTHUS AS ASSESSED BY RFLP PATTERNS FROM SINGLE NODULE LOBES	Web of sciences
Diversity of nodule-endophytic agrobacteria-like strains associated with different grain legumes in Tunisia	Google scholar
Diversity of rhizobia and non-rhizobia endophytes isolated from root nodules of <i>Trifolium</i> sp. growing in lead and zinc mine site Guelma, Algeria	Web of sciences
Diversity of rhizobia and non-rhizobia endophytes isolated from root nodules of Trifolium sp. growing in lead and zinc mine site Guelma, Algeria	Scopus
Diversity of rhizobial and non-rhizobial bacteria nodulating wild ancestors of grain legume crop plants	Google scholar
Diversity of rhizosphere bacteria associated with different soybean cultivars in two soil conditions	Scopus
Diversity of Root Nodule-Associated Bacteria of Diverse Legumes Along an Elevation Gradient in the Kunlun Mountains, China	Web of sciences
Diversity of sporadic symbionts and nonsymbiotic endophytic bacteria isolated from nodules of woody, shrub, and food legumes in Ethiopia	Google scholar
Diversity, phylogeny and plant growth promotion traits of nodule associated bacteria isolated from lotus parviflorus	Scopus
Dual inoculation increases plant growth with <i>Frankia</i> on red alder (<i>Alnus rubra</i> Bong.) in fumigated nursery beds	Web of sciences
Ecological Implications of Specificity between Plants and Rhizosphere Micro-organisms	ScienceDirect
Effects of applying endophytic fungi on the soil biological characteristics and enzyme activities under continuously cropped peanut	Scopus
Effects of rhizobial inoculation, cropping systems and growth stages on endophytic bacterial community of soybean roots	Web of sciences
Effects of<i>Hedysarum</i>leguminous plants on soil bacterial communities in the Mu Us Desert, northwest China	Web of sciences
Elecampane Rough (Inula Aspera Poir.) a New Species Actinorhizal Plants of the Flora of the North Caucasus	Scopus
Endophytic Actinobacteria and the Interaction of <i>Micromonospora</i> and Nitrogen Fixing Plants	Web of sciences
Endophytic actinobacteria: diversity and ecology	Google scholar
Endophytic bacteria from root nodules of <i>Ormosia macrocalyx</i> with potential as plant growth promoters and antifungal activity	Web of sciences
Endophytic bacteria from root nodules of Ormosia macrocalyx with potential as plant growth promoters and antifungal activity	Scopus
Endophytic bacterial communities and spatiotemporal variations in cotton roots in Xinjiang, China	Web of sciences
Endophytic Bosea spartocytisi sp. nov. Coexists with rhizobia in root nodules of Spartocytisus supranubius growing in soils of Teide National Park (Canary Islands)	ScienceDirect
Endophytic Microbes: Bioremediation of soil contaminants	ScienceDirect
Endophytic occupation of legume root nodules by nifH-positive non-rhizobial bacteria, and their efficacy in the groundnut (Arachis hypogaea)	Google scholar
Endophytic occupation of peanut root nodules by opportunistic Gammaproteobacteria	Google scholar
Endophytic occupation of root nodules and roots of <i>Melilotus dentatus</i> by <i>Agrobacterium tumefaciens</i>	Web of sciences
Endophytic passenger bacteria associated with Genista cinerea nodules growing in North African drylands	Scopus
Enhancing Stevia rebaudiana growth and yield through exploring beneficial plant-microbe interactions and their impact on the underlying mechanisms and crop sustainability	ScienceDirect
Environmental filtering drives the establishment of the distinctive rhizosphere, bulk, and root nodule bacterial communities of <i>Sophora davidii</i> in hilly and gully regions of the Loess Plateau of China	Web of sciences
Environmental filtering drives the establishment of the distinctive rhizosphere, bulk, and root nodule bacterial communities of Sophora davidii in hilly and gully regions of the Loess Plateau of China	Scopus
Evaluation of a 23S rRNA Insertion as Target for the Analysis of Uncultured Frankia Populations in Root Nodules of Alders by Whole Cell Hybridization	ScienceDirect
Evolution and function of nitrogen fixation gene clusters in sugarcane associated <i>Bradyrhizobium</i> strains	Web of sciences
Evolution of <i>Bradyrhizobium-Aeschynomene</i> Mutualism: Living Testimony of the Ancient World or Highly Evolved State?	Web of sciences
Exploring plant growth promoting potential of non rhizobial root nodules endophytes of Vigna radiata	Google scholar
Expressed <i>nifH</i> genes of endophytic bacteria detected in field-grown sweet potatoes (<i>Ipomoea batatas</i> L.)	Web of sciences
First report on the occurrence of the uncultivated cluster 2 <i>Frankia</i> microsymbionts in soil outside the native actinorhizal host range area	Web of sciences
Frankia forms infection threads	Web of sciences
Frankia saprophytica</i> sp nov., an atypical, non-infective (Nod-) and non -nitrogen fixing (Fix-) actinobacterium isolated from <i>Coriaria</i> <i>nepalensis</i> root nodules	Web of sciences
Functional diversity of cultivable endophytes from Cicer arietinum and Pisum sativum: Bioprospecting their plant growth potential	ScienceDirect
Fungal endophyte Phomopsis liquidambari B3 enriches the diversity of nodular culturable endophytic bacteria associated with continuous cropping of peanut	Google scholar
Genetic and physiological diversity of white Spanish broom (<i>Chamaecytisus albus</i>) endophytes	Web of sciences
Genetic and physiological diversity of white Spanish broom (Chamaecytisus albus) endophytes	Scopus
Genetic characterization of root-nodule bacteria associated with <i>Acacia salicina</i> and <i>A. stenophylla</i> (Mimosaceae) across south-eastern Australia	Web of sciences
Genetic diversity and functional characterization of endophytic <i>Bacillus thuringiensis</i> isolates from the North Western Indian Himalayas	Web of sciences
Genetic diversity and functional characterization of endophytic Bacillus thuringiensis isolates from the North Western Indian Himalayas	Scopus
Genetic diversity and phylogeny of indigenous rhizobia nodulating faba bean (Vicia faba L.) in Greece	ScienceDirect
Genetic diversity and potential for promotion of plant growth detected in nodule endophytic bacteria of soybean grown in Heilongjiang province of China	Google scholar
Genetic diversity of <i>Agrobacterium</i> species isolated from nodules of common bean and soybean in Brazil, Mexico, Ecuador and Mozambique, and description of the new species <i>Agrobacterium fabacearum</i> sp. nov.	Web of sciences
Genetic diversity of Datisca cannabina-compatible Frankia strains as determined by sequence analysis of the PCR-amplified 16S rRNA gene	Scopus
GENETIC DIVERSITY OF DATISCA CANNABINA-COMPATIBLE FRANKIA STRAINS AS DETERMINED BY SEQUENCE-ANALYSIS OF THE PCR-AMPLIFIED 16S RIBOSOMAL-RNA GENE	Web of sciences
Genetic diversity, community structure and distribution of rhizobia in the root nodules of Caragana spp. from arid and semi-arid alkaline deserts, in the north of China	ScienceDirect
Genetically and functionally diverse symbiotic and non-symbiotic native bacteria colonized root nodules of <i>Erythrina brucei</i> growing in different land use types in Ethiopia	Web of sciences
Genetically and functionally diverse symbiotic and non-symbiotic native bacteria colonized root nodules of Erythrina brucei growing in different land use types in Ethiopia	Scopus
Genome diversity of <i>Frankia</i> strains from different origins and host plants by AFLP analysis	Web of sciences
Genome Insights into the Novel Species <i>Microvirga</i> <i>brassicacearum</i>, a Rapeseed Endophyte with Biotechnological Potential	Web of sciences
Genome insights into the pharmaceutical and plant growth promoting features of the novel species Nocardia alni sp. nov	Scopus
Genomic fingerprinting of <i>Frankia</i> microsymbionts from <i>Ceanothus</i> copopulations using repetitive sequences and polymerase chain reactions	Web of sciences
Genotypic and symbiotic diversity of native rhizobia nodulating red pea (Lathyrus cicera L.) in Tunisia	ScienceDirect
Geographic distribution and genetic diversity of <i>Ceanothus</i>-infective <i>Frankia</i> strains	Web of sciences
Groundnut (<i>Arachis hypogaea</i>) nodule <i>Rhizobium</i> and passenger endophytic bacterial cultivable diversity and their impact on plant growth promotion	Web of sciences
Groundnut (Arachis hypogaea) nodule Rhizobium and passenger endophytic bacterial cultivable diversity and their impact on plant growth promotion	ScienceDirect
Halotolerant Nodule Rhizobial and Passenger Endophytes Alleviates Salinity Stress in Groundnut (<i>Arachis hypogaea</i> L.)	Web of sciences
Highly diverse root endophyte bacterial community is driven by growth substrate and is plant genotype-independent in common bean (Phaseolus vulgaris L.)	Scopus
How plants recruit their microbiome? New insights into beneficial interactions	ScienceDirect
Identification and characterization of endophytic bacteria isolated from in vitro cultures of peach and pear rootstocks	Web of sciences
Illumina sequencing of 16S rRNA tag shows disparity in rhizobial and non-rhizobial diversity associated with root nodules of mung bean (Vigna radiata L.) growing in different habitats in Pakistan	Scopus
Impact of Culturable Endophytic Bacteria on Soil Aggregate Formation and Peanut (<i>Arachis hypogaea</i> L.) Growth and Yield Under Drought Conditions	Web of sciences
Impact of Culturable Endophytic Bacteria on Soil Aggregate Formation and Peanut (Arachis hypogaea L.) Growth and Yield Under Drought Conditions	Scopus
In situ localization and penetration route of an endophytic bacteria into roots of wheat and the common bean	ScienceDirect
Infection with <i>Micromonospora</i> strain SB3 promotes in vitro growth of <i>Lolium multiflorum</i> plantlets	Web of sciences
Inoculation of <i>Phaseolus vulgaris</i> with the nodule-endophyte <i>Agrobacterium</i> sp 10C2 affects richness and structure of rhizosphere bacterial communities and enhances nodulation and growth	Web of sciences
Inoculation of <i>Phaseolus vulgaris</i>, <i>Medicago laciniata</i> and <i>Medicago polymorpha</i> with <i>Agrobacterium</i> sp strain 10C2 may enhance nodulation and shoot dry weight but does not affect host range specificity	Web of sciences
Inoculation of Lens Culinaris, Vicia Faba and Sulla Coronaria with heavy metal-resistant PGPB shows potential for phytostabilization	Scopus
Insights into non-symbiotic plant growth promotion bacteria associated with nodules of <i>Sphaerophysa salsula</i> growing in northwestern China	Web of sciences
Interaction of endophytic microbes with legumes	Web of sciences
Is the application of plant probiotic bacterial consortia always beneficial for plants? Exploring synergies between rhizobial and non-rhizobial bacteria and their effects	Google scholar
Isolation and Characterization of Bacterial Endophytes from Small Nodules of Field-Grown Peanut	Web of sciences
Isolation and characterization of endophytic bacteria from soybean (<i>Glycine max</i> L.)	Web of sciences
Isolation and characterization of endophytic non-rhizobial bacteria from root nodules of alfalfa (Medicago sativa L.).	Google scholar
Isolation and characterization of plant growth promoting endophytic bacteria isolated from Vigna radiata	Scopus
Isolation and characterization of plant growth promoting endophytic bacterial isolates from root nodule of Lespedeza sp.	Google scholar
Isolation of three genera of microorganisms in lahar-laden soils of Sta. Rita, Pampanga, Philippines through the 16s rRNA gene sequence analysis	Web of sciences
Isolation, characterization, and evaluation of bacterial root and nodule endophytes from chickpea cultivated in Northern India	Scopus
Isolation, characterization, and selection of heavy metal-resistant and plant growth-promoting endophytic bacteria from root nodules of Robinia pseudoacacia in a Pb/Zn mining area	ScienceDirect
Isolation, identification and plant growth promotion ability evaluation of the endophytic bacteria isolated from soybean root nodule in Sichuan Basin	Scopus
Isolation, identification and plant growth promotion ability of endophytic bacteria associated with lupine root nodule grown in Tunisian soil	Scopus
Isolation, identification and plant growth promotion ability of endophytic bacteria associated with lupine root nodule grown in Tunisian soil	Web of sciences
Leaf nodule symbiosis: function and transmission of obligate bacterial endophytes	Google scholar
Legume nodule endophytes more diverse than endophytes from roots of legumes or non legumes in soils of Haryana, India	Google scholar
Legumes of the Sardinia Island: Knowledge on Symbiotic and Endophytic Bacteria and Interactive Software Tool for Plant Species Determination	Scopus
Life in soil by the actinorhizal root nodule endophyte <i>Frankia</i>. A review	Web of sciences
Life in soil by the actinorhizal root nodule endophyte Frankia. A review	Scopus
Low genetic diversity among <i>Frankia</i> spp. strains nodulating sympatric populations of actinorhizal species of Rosaceae, <i>Ceanothus</i> (Rhamnaceae) and <i>Datisca glomerata</i> (Datiscaceae) west of the Sierra Nevada (California)	Web of sciences
Maize growth and yield promoting endophytes isolated into a legume root nodule by a cross-over approach	Web of sciences
Mapping soil nitrogen fractionation	ScienceDirect
Microbial community structure and functional diversity of nitrogen-fixing bacteria associated with <i>Colophospermum mopane</i>	Web of sciences
Microbial community structure and functional diversity of nitrogen-fixing bacteria associated with Colophospermum mopane	Scopus
Microbiome analysis revealed distinct microbial communities occupying different sized nodules in field-grown peanut	Scopus
Microbiome analysis revealed distinct microbial communities occupying different sized nodules in field-grown peanut	Web of sciences
Microbiome engineering to improve biocontrol and plant growth-promoting mechanisms	ScienceDirect
Micromonospora from nitrogen fixing nodules of alfalfa (Medicago sativa L.). A new promising Plant Probiotic Bacteria.	Scopus
Micromonospora phytophila sp. nov. and micromonospora luteiviridis sp. nov., isolated as natural inhabitants of plant nodules	Scopus
Micromonospora phytophila</i> sp nov and <i>Micromonospora luteiviridis</i> sp nov., isolated as natural inhabitants of plant nodules	Web of sciences
Micromonospora</i> from nitrogen fixing nodules of alfalfa (<i>Medicago sativa</i> L.). A new promising Plant Probiotic Bacteria	Web of sciences
Microsymbionts of forage peanut under different soil and climate conditions belong to a specific group of <i>Bradyrhizobium</i> strains	Web of sciences
Microsymbionts of Phaseolus vulgaris in acid and alkaline soils of Mexico	ScienceDirect
Mixture of endophytic Agrobacterium and Sinorhizobium meliloti strains could induce nonspecific nodulation on some woody legumes	Web of sciences
Molecular and phenotypic characterization of endophytic bacteria isolated from sulla nodules	Scopus
Molecular Characterization of Native <i>Bacillus thuringiensis</i> Strains from Root Nodules with Toxicity Against the Fall Armyworm (FAW, <i>Spodoptera frugiperda</i>) and Brinjal Ash Weevil (<i>Myllocerus subfasciatus</i>)	Web of sciences
Molecular diversity of rhizobial and nonrhizobial bacteria from nodules of cool season legumes	Scopus
Molecular diversity of root and nodule endophytic bacteria from field pea (Pisum sativum L.)	Google scholar
Molecular identification and characterization of phytobeneficial osmotolerant endophytic bacteria inhabiting root nodules of the Saharan tree <i>Vachellia tortilis</i> subsp. <i>raddiana</i>	Web of sciences
Multi-symbiotic systems: functional implications of the coexistence of grass-endophyte and legume-rhizobia symbioses	Web of sciences
Native legumes of the Farrapos protected area in Uruguay establish selective associations with rhizobia in their natural habitat	ScienceDirect
Native Lespedeza species harbor greater non-rhizobial bacterial diversity in root nodules compared to the coexisting invader, L. cuneata	Google scholar
New insights into engineered plant-microbe interactions for pesticide removal	ScienceDirect
New research on the genetic diversity of non-rhizobial endophytes inhabiting legume nodules	Scopus
Nitrogen fixing biofertilizers; mechanism and growth promotion: A review	Scopus
Nod factor-independent 'crack-entry' symbiosis in dalbergoid legume <i>Arachis hypogaea</i>	Web of sciences
Nodular bacterial endophyte diversity associated with native Acacia spp. in desert region of Algeria	Google scholar
Nodular endophytes: an untapped diversity	Google scholar
Nodulation-dependent communities of culturable bacterial endophytes from stems of field-grown soybeans	Google scholar
Nodule-associated microbiome diversity in wild populations of <i>Sulla coronaria</i> reveals clues on the relative importance of culturable rhizobial symbionts and co-infecting endophytes	Web of sciences
Nodule-associated microbiome diversity in wild populations of Sulla coronaria reveals clues on the relative importance of culturable rhizobial symbionts and co-infecting endophytes	Scopus
Nodules and roots of Vicia faba are inhabited by quite different populations of associated bacteria	ScienceDirect
Nodules of wild legumes as unique natural hotspots of antibiotic resistance genes	ScienceDirect
Nonnodulating <i>Bradyrhizobium</i> spp. Modulate the Benefits of Legume-Rhizobium Mutualism	Web of sciences
Non-rhizobia are the alternative sustainable solution for growth and development of the nonlegume plants	Google scholar
Non-rhizobial endophytic (NRE) yeasts assist nodulation of <i>Rhizobium</i> in root nodules of blackgram (<i>Vigna mungo</i> L.)	Web of sciences
Non-rhizobial endophytic (NRE) yeasts assist nodulation of Rhizobium in root nodules of blackgram (Vigna mungo L.)	Google scholar
Non-rhizobial nodule endophytes improve nodulation, change root exudation pattern and promote the growth of lentil, for prospective application in fallow soil	Web of sciences
Non-rhizobial peanut nodule bacteria promote maize (Zea mays L.) and peanut (Arachis hypogaea L.) growth in a simulated crop rotation system	ScienceDirect
PCR-AMPLIFIED 16S RIBOSOMAL-RNA SEQUENCE-ANALYSIS TO CONFIRM NODULATION OF DATISCA-CANNABINA L BY THE ENDOPHYTE OF CORIARIA-NEPALENSIS WALL	Web of sciences
PGPR Characterization of Non-Nodulating Bacterial Endophytes from Root Nodules of Vigna unguiculata (L.) Walp.	Google scholar
Phaseolus vulgaris</i> seed-borne endophytic community with novel bacterial species such as <i>Rhizobium endophyticum sp</i>. <i>nov</i>.	Web of sciences
Phenotypic and genotypic diversity among symbiotic and non-symbiotic bacteria present in chickpea nodules in Morocco	Google scholar
Phosphate-solubilizing peanut associated bacteria: screening for plant growth-promoting activities	Web of sciences
Photosynthetic bradyrhizobia are natural endophytes of the African wild rice <i>Oryza breviligulata</i>	Web of sciences
Photosynthetic rhizobia	ScienceDirect
Phylogenetic characterization of ineffective Frankia in Alnus glutinosa (L.) Gaertn. nodules from wetland soil inoculants	Web of sciences
Phylogenetic diversity of bacterial strains from root nodules of legumes grown wild in Egypt	ScienceDirect
Phylogeny and genetic diversity of native rhizobia nodulating common bean (Phaseolus vulgaris L.) in Ethiopia	ScienceDirect
Plant growth-promoting rhizobacterial communities from an area under the influence of iron mining and from the adjacent phytophysiognomies which have high genetic diversity	Scopus
Plant growth-promoting rhizobacterial communities from an area under the influence of iron mining and from the adjacent phytophysiognomies which have high genetic diversity	Web of sciences
Plant growth-promoting root-colonizing bacterial endophytes	ScienceDirect
Plant probiotics for nutrient acquisition by agriculturally important grasses: A comprehensive review of the science and the application	Scopus
PLANT PROBIOTICS FOR NUTRIENT ACQUISITION BY AGRICULTURALLY IMPORTANT GRASSES: A COMPREHENSIVE REVIEW OF THE SCIENCE AND THE APPLICATION	Web of sciences
Plant-microbe symbioses as an evolutionary continuum	Scopus
Plant-microbe-microbe interactions influence the faba bean nodule colonization by diverse endophytic bacteria	Web of sciences
Polyphasic characterization of nitrogen-fixing and co-resident bacteria in nodules of Phaseolus lunatus inoculated with soils from Piauí State, Northeast Brazil	Scopus
Population size and diversity of <i>Frankia</i> in soils of <i>Ceanothus velutinus</i> and Douglas-fir stands	Web of sciences
Promoting the growth of <i>Sulla flexuosa</i> L. by endophytic root nodule bacteria authors and affiliations	Web of sciences
Quantitative indices for the autecological biogeography of a <i>Rhizobium</i> endophyte of rice at macro and micro spatial scales	Web of sciences
Retrieved 16S rRNA and <i>nif</i>H sequences reveal co-dominance of <i>Bradyrhizobium</i> and <i>Ensifer</i> (<i>Sinorhizobium</i>) strains in field-collected root nodules of the promiscuous host <i>Vigna radiata</i> (L.) R. Wilczek	Web of sciences
Rhizobia and endophytic bacteria isolated from rainforest fragments within an iron ore mining site of the Eastern Brazilian Amazon	Scopus
Rhizobium anhuiense as the predominant microsymbionts of Lathyrus maritimus along the Shandong Peninsula seashore line	ScienceDirect
Rhizobium etli maize populations and their competitivenes for roof colonization	Scopus
Rhizobium etli</i> maize populations and their competitiveness for root colonization	Web of sciences
Rhizobium leguminosarum symbiovar viciae strains are natural wheat endophytes that can stimulate root development	Scopus
Rhizobium leguminosarum</i> symbiovar <i>viciae</i> strains are natural wheat endophytes that can stimulate root development	Web of sciences
Root nodule bacteria from <i>Clitoria ternatea</i> L. are putative invasive nonrhizobial endophytes	Web of sciences
Root nodule bacteria from Clitoria ternatea L. are putative invasive nonrhizobial endophytes	Google scholar
Root Nodule Symbioses in Non-Leguminous N2-Fixing Plants	ScienceDirect
Root nodules of <i>Ceanothus caeruleus</i> contain both the N<sub>2</sub>-fixing <i>Frankia</i> endophyte and a phylogenetically related Nod<SUP>-</SUP>/Fix<SUP>-</SUP> actinomycete	Web of sciences
Root nodules of legumes: a suitable ecological niche for isolating non-rhizobial bacteria with biotechnological potential in agriculture	Google scholar
Screening and characterization of siderophore producing endophytic bacteria from cicer arietinum and pisum sativum plants	Scopus
Screening for leaf-associated endophytes in the genus Psychotria (Rubiaceae)	Web of sciences
Screening of Endophytic Bacteria associated with legumes Grown in Gadarif State, Sudan	Web of sciences
Screening of stress tolerant bacterial strains possessing interesting multi-plant growth promoting traits isolated from root nodules of <i>Phaseolus vulgaris</i> L.	Web of sciences
Seed associated microbiota and vertical transmission of bacterial communities from seed to nodule in <i>Sophora davidii</i>	Web of sciences
Sinorhizobium americanum symbiovar mediterranense is a predominant symbiont that nodulates and fixes nitrogen with common bean (Phaseolus vulgaris L.) in a Northern Tunisian field	ScienceDirect
Soil microbial inocula: an eco-friendly and sustainable solution for mitigating salinity stress in plants	ScienceDirect
Soil origin and plant genotype structure distinct microbiome compartments in the model legume Medicago truncatula	Scopus
Solubilization of inorganic phosphate (P<sub>i</sub>) and plant growth-promotion (PGP) activities by root-nodule bacteria isolated from cultivated legume, mothbean (<i>Vigna aconitifolia</i> L.) of the Great Indian Thar desert	Web of sciences
Solubilization of inorganic phosphate (Pi) and plant growth-promotion (PGP) activities by root-nodule bacteria isolated from cultivated legume, mothbean (Vigna aconitifolia L.) of the great Indian Thar desert	Scopus
Soybean nodule-associated non-rhizobial bacteria inhibit plant pathogens and induce growth promotion in tomato	Google scholar
Soybean Root Nodule and Rhizosphere Microbiome: Distribution of Rhizobial and Nonrhizobial Endophytes	Scopus
SPORE FORMATION AND ENDOPHYTE DIVERSITY IN ROOT NODULES OF ALNUS GLUTINOSA (L.) VILL.	Scopus
Spore formation and endophyte diversity in root nodules of Alnus glutinosa (L.) Vill.	Google scholar
Spore-Positive and Spore-Negative Nodules	ScienceDirect
Stress resistance and genetic diversity of endophytic bacteria isolated from Caragana spp. root nodules	Scopus
Study of phenanthrene utilizing bacterial consortia associated with cowpea (<i>Vigna unguiculata</i>) root nodules	Web of sciences
Symbiotic efficiency and genetic characterization of rhizobia and non rhizobial endophytes associated with cowpea grown in semi-arid tropics of Kenya	Scopus
Symbiotic functional molecules in endophytic actinobacteria in actinorhizal plants: scientometric profile	ScienceDirect
Symbiotic β-Proteobacteria beyond Legumes: <i>Burkholderia</i> in <i>Rubiaceae</i>	Web of sciences
Synergy between Rhizobial Co-Microsymbionts Leads to an Increase in the Efficiency of Plant-Microbe Interactions	Web of sciences
The Biology of Frankia and Actinorhizal Plants	ScienceDirect
The diversity of Rhizobia, Sinorhizobia and novel non-Rhizobial Paenibacillus nodulating wild herbaceous legumes	Google scholar
The evolutionary ecology of rhizobia: multiple facets of competition before, during, and after symbiosis with legumes	ScienceDirect
The invisible life inside plants: Deciphering the riddles of endophytic bacterial diversity	ScienceDirect
The phenotypic, phylogenetic and symbiotic characterization of rhizobia nodulating <i>Lotus</i> sp in Tunisian arid soils	Web of sciences
The root nodule microbiome of cultivated and wild halophytic legumes showed similar diversity but distinct community structure in yellow river delta saline soils	Scopus
The use of PCR‐based typing methods to assess the diversity of Frankia nodule endophytes of the actinorhizal shrub Ceanothus	Google scholar
Three symbionts involved in interspecific plant-soil feedback: epichloid endophytes and mycorrhizal fungi affect the performance of rhizobia-legume symbiosis	Web of sciences
Two cultivated legume plants reveal the enrichment process of the microbiome in the rhizocompartments	Web of sciences
Typical frankia infect actinorhizal plants exotic to New Zealand	Scopus
Typical Frankia infect actinorhizal plants exotic to New Zealand	Web of sciences
Utilization of endophytic bacteria isolated from legume root nodules for plant growth promotion	Google scholar
Variable Nitrogen Fixation in Wild <i>Populus</i>	Web of sciences
What If Root Nodules Are a Guesthouse for a Microbiome? The Case Study of <i>Acacia longifolia</i>	Web of sciences
Woody Mimosa species are nodulated by Burkholderia in ombrophylous forest soils and their symbioses are enhanced by arbuscular mycorrhizal fungi (AMF)	Scopus
A Legume Genetic Framework Controls Infection of Nodules by Symbiotic and Endophytic Bacteria. PLoS Genet 11, e1005280. doi: 10.1371/journal.pgen.1005280.	Others
A Review Plant growth promoting rhizobacteria mediated amelioration of drought in crop plants. SOIL & ENVIRONMENT 38, 1–20. doi: 10.25252/SE/19/71760.	Others
Agrobacterium bv. 1 Strains Isolated from Nodules of Tropical Legumes. Systematic and Applied Microbiology 22, 119–132. doi: 10.1016/S0723-2020(99)80035-6.	Others
Agrobacterium leguminum sp. nov., isolated from nodules of Phaseolus vulgaris in Spain. International Journal of Systematic and Evolutionary Microbiology 71. doi: 10.1099/ijsem.0.005120.	Others
Antioxidant response of cowpea co-inoculated with plant growth-promoting bacteria under salt stress. Braz. J. Microbiol. 49, 513–521. doi: 10.1016/j.bjm.2017.12.003.	Others
Association of plant growth-promoting Serratia spp. with the root nodules of chickpea. Research in Microbiology 167, 510–520. doi: 10.1016/j.resmic.2016.04.001.	Others
Bacterial Associations with Legumes. Critical Reviews in Plant Sciences 34, 17–42. doi: 10.1080/07352689.2014.897899.	Others
Bacterial endophytes in agricultural crops. Can. J. Microbiol. 43, 895–914. doi: 10.1139/m97-131.	Others
Bioprospecting for Microbial Endophytes and Their Natural Products. Microbiol Mol Biol Rev 67, 491–502. doi: 10.1128/MMBR.67.4.491-502.2003.	Others
Biotechnological applications of beneficial microbiomes for evergreen agriculture and human health,” in New and Future Developments in Microbial Biotechnology and Bioengineering (Elsevier), 255–279. doi: 10.1016/B978-0-12-820528-0.00019-3.	Others
Characterization of multifaceted Bacillus sp. RM-2 for its use as plant growth promoting bioinoculant for crops grown in semi arid deserts. Applied Soil Ecology 59, 124–135. doi: 10.1016/j.apsoil.2011.08.001.	Others
Characterization of plant growth promoting rhizobacteria associated with chickpea (Cicer arietinum L.). International Journal of Plant Production 1. doi: 10.22069/ijpp.2012.532.	Others
Characterization of rhizobia isolated from leguminous plants and their impact on the growth of ICCV 2 variety of chickpea (Cicer arietinum L.). Heliyon 7, e08321. doi: 10.1016/j.heliyon.2021.e08321.	Others
Characterization of Root-Nodule Bacteria Isolated from Hedysarum spinosissimum L, Growing in Mining Sites of Northeastern Region of Morocco. SOJMID 4, 1–8. doi: 10.15226/sojmid/4/3/00156.	Others
Characterization of the Non-rhizobial Bacterial Community in the Nodule-Associated Soils of Akebono Soybeans and Isolation of Antibiotic Producing Amycolatopsis spp. Indian J Microbiol 62, 242–248. doi: 10.1007/s12088-022-00999-x.	Others
Checking Agriculture’s Pulse: Field Pea (Pisum Sativum L.), Sustainability, and Phosphorus Use Efficiency. Frontiers in Plant Science 10. Available at: https://www.frontiersin.org/articles/10.3389/fpls.2019.01489 [Accessed January 1, 2024].	Others
Conventional seed coating reduces prevalence of proteobacterial endophytes in Nicotiana tabacum. Industrial Crops and Products 155. doi: 10.1016/j.indcrop.2020.112784.	Others
Diverse bacteria associated with root nodules of spontaneous legumes in Tunisia and first report for nifH-like gene within the genera Microbacterium and Starkeya. Microbial ecology 51, 375–393.	Others
Diverse bacterial taxa inhabit root nodules of lucerne (Medicago sativa L.) in New Zealand pastoral soils. Plant and Soil 420, 1–10. doi: 10.1007/s11104-017-3395-6.	Others
Dry Matter, Grain Yield, and Yield Components of Dry Bean as Influenced by Nitrogen Fertilization and Rhizobia. Communications in Soil Science and Plant Analysis 45, 111–125. doi: 10.1080/00103624.2013.848877.	Others
Elucidation of quorum sensing components and their role in regulation of symbiotically important traits in Ensifer nodulating pigeon pea. Microbiological Research 231, 126354. doi: 10.1016/j.micres.2019.126354.	Others
Endophytes: An Environmental Friendly Bacteria for Plant Growth Promotion. International Journal of Current Microbiology and Applied Sciences 7, 1899–1911. doi: 10.20546/ijcmas.2018.702.229.	Others
Endophytic Bacteria Improve Plant Growth, Symbiotic Performance of Chickpea (Cicer arietinum L.) and Induce Suppression of Root Rot Caused by Fusarium solani under Salt Stress. Front. Microbiol. 8, 1887. doi: 10.3389/fmicb.2017.01887.	Others
Endophytic Bacteria in Plant Salt Stress Tolerance: Current and Future Prospects. J Plant Growth Regul 38, 650–668. doi: 10.1007/s00344-018-9880-1.	Others
Endophytic bacteria promote growth of the medicinal legume Clitoria ternatea L. by chemotactic activity. Arch Microbiol 202, 1049–1058. doi: 10.1007/s00203-020-01815-0.	Others
Endophytic bacterium Bacillus subtilis (BERA 71) improves salt tolerance in chickpea plants by regulating the plant defense mechanisms. Journal of Plant Interactions 13, 37–44.	Others
Endophytic fungi from medicinal plants: biodiversity and biotechnological applications,” in Microbial Endophytes (Elsevier), 273–305. doi: 10.1016/B978-0-12-819654-0.00011-9.	Others
Endophytic microorganisms in fundamental research and agriculture. Ecological genetics 17, 19–32. doi: 10.17816/ecogen17119-32.	Others
Enhanced phytoremdiation of Robinia pseudoacacia in heavy metal-contaminated soils with rhizobia and the associated bacterial community structure and function. Chemosphere 197, 729–740. doi: 10.1016/j.chemosphere.2018.01.102.	Others
Eutrophication: More Nitrogen Data Needed. Science 324, 721–722. doi: 10.1126/science.324_721b.	Others
Functional analysis and genome mining reveal high potential of biocontrol and plant growth promotion in nodule-inhabiting bacteria within Paenibacillus polymyxa complex. Frontiers in microbiology 11, 618601.	Others
Genetic Diversity and Host Range of Rhizobia Nodulating Lotus tenuis in Typical Soils of the Salado River Basin (Argentina). Appl Environ Microbiol 75, 1088–1098. doi: 10.1128/AEM.02405-08.	Others
Genetic diversity of root nodule bacteria nodulating Lotus corniculatus and Anthyllis vulneraria in Sweden. Systematic and Applied Microbiology 34, 267–275. doi: 10.1016/j.syapm.2011.01.006.	Others
Genomic Analysis of Endophytic Bacillus cereus T4S and Its Plant Growth-Promoting Traits. 10, 1776. doi: 10.3390/plants10091776.	Others
Harnessing Bacterial Endophytes for Promotion of Plant Growth and Biotechnological Applications: An Overview. Plants 10, 935. doi: 10.3390/plants10050935.	Others
Identification and characterization of endophytic bacteria isolated from root nodules of lentil (Lens culinaris L.) grown on saline soils. International Journal of Biology and Chemistry 14, 39–46. doi: 10.26577/ijbch.2021.v14.i2.05.	Others
Impact of carbon-rich dairy factory effluent on growth of perennial ryegrass (Lolium perenne) and soil microorganisms. European Journal of Soil Biology 42, 13–22. doi: 10.1016/j.ejsobi.2005.08.002.	Others
Improved Medicago sativa Nodulation under Stress Assisted by Variovorax sp. Endophytes. Plants 11, 1091. doi: 10.3390/plants11081091.	Others
Inoculation of zinc solubilizing Bacillus aryabhattai strains for improved growth, mobilization and biofortification of zinc in soybean and wheat cultivated in Vertisols of central India. Applied Soil Ecology 73, 87–96. doi: 10.1016/j.apsoil.2013.08.009.	Others
Interaction of Rhizospheric Bacteria and Nonrhizobial Endophytic Bacteria Moving from the Roots to the Rhizosphere of Pea Plants (Pisum sativum). Appl Biochem Microbiol 57, 514–520. doi: 10.1134/S0003683821040104.	Others
Invasion of rhizobial infection thread by non-rhizobia for colonization of Vigna radiata root nodules. FEMS Microbiol Lett 348, 58–65. doi: 10.1111/1574-6968.12245.	Others
Isolation and characterization of an endophytic bacterium, Bacillus megaterium BMN1, associated with root-nodules of Medicago sativa L. growing in Al-Ahsaa region, Saudi Arabia. Ann Microbiol 65, 1017–1026. doi: 10.1007/s13213-014-0946-4.	Others
Isolation and Characterization of Bacterial Endophytes from Small Nodules of Field-Grown Peanut. MICROORGANISMS 11. doi: 10.3390/microorganisms11081941.	Others
Isolation, Characterization and Phylogenetic Analysis of Nodule-Associated Bacteria from Mimosa Pudica L. Biosciences Biotechnology Research Asia 19, 645–655. doi: 10.13005/bbra/3017.	Others
Legume Nodules: Massive Infection in the Absence of Defense Induction. MPMI 32, 35–44. doi: 10.1094/MPMI-07-18-0205-FI.	Others
Medicago root nodule microbiomes: insights into a complex ecosystem with potential candidates for plant growth promotion. Plant and Soil 471. doi: 10.1007/s11104-021-05247-7.	Others
Micromonospora lupini sp. nov. and Micromonospora saelicesensis sp. nov., isolated from root nodules of Lupinus angustifolius. Int J Syst Evol Microbiol 57, 2799–2804. doi: 10.1099/ijs.0.65192-0.	Others
Micromonospora pisi sp. nov., isolated from root nodules of Pisum sativum. Int J Syst Evol Microbiol 60, 331–337. doi: 10.1099/ijs.0.012708-0.	Others
Molecular characterization and identification of plant growth promoting endophytic bacteria isolated from the root nodules of pea (Pisum sativum L.). World J Microbiol Biotechnol 30, 719–725. doi: 10.1007/s11274-013-1488-9.	Others
Morphologie und Physiologie der Pilze, Flechten und Myxomyceten. Engelmann Available at: https://books.google.co.ma/books?id=bUI-AAAAcAAJ.	Others
Nitrogen-fixation by endophytic bacteria in agricultural crops: recent advances. Nitrogen in agriculture. IntechOpen, London, GBR, 73–94.	Others
Nodulation of legumes by members of the β-subclass of Proteobacteria. Nature 411, 948–950. doi: 10.1038/35082070.	Others
Non-Rhizobial Endophytes Associated with Nodules of Vigna radiata L. and Their Combined Activity with Rhizobium sp. Curr Microbiol 79, 103. doi: 10.1007/s00284-022-02792-x.	Others
Non-Rhizobial Nodule Associated Bacteria (NAB) From Blackgram (Vigna mungo L.) and their possible role in plant growth promotion. Madras.Agric.J 106. doi: 10.29321/MAJ.	Others
Not just passengers, but co-pilots! Non-rhizobial nodule-associated bacteria promote cowpea growth and symbiosis with (brady)rhizobia. Journal of Applied Microbiology 134, lxac013. doi: 10.1093/jambio/lxac013.	Others
Ochrobactrum cytisi sp. nov., isolated from nodules of Cytisus scoparius in Spain. International Journal of Systematic and Evolutionary Microbiology 57, 784–788. doi: 10.1099/ijs.0.64613-0.	Others
Paenibacillus periandrae sp. nov., isolated from nodules of Periandra mediterranea. International Journal of Systematic and Evolutionary Microbiology 66, 1838–1843. doi: 10.1099/ijsem.0.000953.	Others
Paenibacillus sp. Strain UY79, Isolated from a Root Nodule of Arachis villosa, Displays a Broad Spectrum of Antifungal Activity. Applied and Environmental Microbiology 88, e01645-21. doi: 10.1128/AEM.01645-21.	Others
Plant Growth Promotion and Biocontrol Potentiality of Endophytes Isolated from Root Nodules of Sulla flexuosa L. Plants. International Journal of Agronomy 2023, 1–9. doi: 10.1155/2023/2451806.	Others
Plant growth promotion and genetic diversity of bacteria isolated from cowpea nodules. Pesquisa Agropecuária Brasileira 48, 1275–1284.	Others
Potential of root nodule nonrhizobial endophytic bacteria for growth promotion of Lotus corniculatus L. and Dactylis glomerata L. Journal of Applied Microbiology 131, 2929–2940.	Others
Production and metabolism of IAA by Enterobacter spp. (Gammaproteobacteria) isolated from root nodules of a legume Abrus precatorius L. Biocatalysis and Agricultural Biotechnology 4, 296–303. doi: 10.1016/j.bcab.2015.04.002.	Others
Proteome and Physiological Characterization of Halotolerant Nodule Endophytes: The Case of Rahnella aquatilis and Serratia plymuthica. Microorganisms 10, 890. doi: 10.3390/microorganisms10050890.	Others
Pseudonocardia acaciae sp. nov., isolated from roots of Acacia auriculiformis A. Cunn. ex Benth. Int J Syst Evol Microbiol 59, 1487–1491. doi: 10.1099/ijs.0.007724-0.	Others
Putative novel Bradyrhizobium and Phyllobacterium species isolated from root nodules of Chamaecytisus ruthenicus. Systematic and Applied Microbiology 43, 126056. doi: 10.1016/j.syapm.2020.126056.	Others
Rhizosphere microbiome: Engineering bacterial competitiveness for enhancing crop production. J Adv Res 24, 337–352. doi: 10.1016/j.jare.2020.04.014.	Others
Role of plant growth regulators as chemical signals in plant–microbe interactions: a double edged sword. Current Opinion in Plant Biology 27, 52–58. doi: 10.1016/j.pbi.2015.05.028.	Others
Screening and diversity of plant growth promoting endophytic bacteria from peanut. AJMR 7, 875–884. doi: 10.5897/AJMR12.1500.	Others
Screening and Molecular Identification of Endophytic Bacteria Isolated From Legumes Nodules and Roots Cultivated in Acacia Rhizosphere Soils Collected in an Arid Region, Tata-Akka in South of Morocco Address for Correspondence.	Others
Seasonal Surface Runoff Characteristics in the Semiarid Region of Western Heilongjiang Province in Northeast China—A Case of the Alun River Basin. Water 11, 557. doi: 10.3390/w11030557.	Others
Selection of Endophytic Strains for Enhanced Bacteria-Assisted Phytoremediation of Organic Pollutants Posing a Public Health Hazard. International Journal of Molecular Sciences 22, 9557. doi: 10.3390/ijms22179557.	Others
Solubilization of inorganic phosphate by endophytic Pseudomonas sp. from French bean nodules. Ratarstvo i povrtarstvo 51, 100–105. doi: 10.5937/ratpov51-6222.	Others
Stem inoculation with bacterial strains Bacillus amyloliquefaciens (GB03) and Microbacterium imperiale (MAIIF2a) mitigates Fusarium root rot in cassava. Phytoparasitica 47, 135–142. doi: 10.1007/s12600-018-0706-2.	Others
Symbiotic effectiveness of Rhizobium (Agrobacterium) compared to Ensifer (Sinorhizobium) and Bradyrhizobium genera for soybean inoculation under field conditions. Research Journal of Microbiology 9, 151.	Others
Synthesis of siderophores by plant-associated metallotolerant bacteria under exposure to Cd2+. Chemosphere 156, 312–325. doi: 10.1016/j.chemosphere.2016.04.130.	Others
Text mining and visualization using VOSviewer. doi: 10.48550/arXiv.1109.2058.	Others
The antibiosis of nodule-endophytic agrobacteria and its potential effect on nodule functioning of Phaseolus vulgaris. Arch Microbiol 194, 1013–1021. doi: 10.1007/s00203-012-0837-7.	Others
The application of plant growth promoting rhizobacteria (PGPR) in low input and organic cultivation of graminaceous crops; potential and problems*. Environmental biotechnology, 43–50.	Others
The PRISMA statement for reporting systematic reviews and meta-analyses of studies that evaluate health care interventions: explanation and elaboration. PLoS Med 6, e1000100. doi: 10.1371/journal.pmed.1000100.	Others
Variability in symbiotic effectiveness of N2 fixing bacteria in Mimosa scabrella. Applied Soil Ecology 102, 19–25. doi: 10.1016/j.apsoil.2016.01.018.	Others
ACC deaminase-containing Arthrobacter protophormiae induces NaCl stress tolerance through reduced ACC oxidase activity and ethylene production resulting in improved nodulation and mycorrhization in Pisum sativum.	Google scholar
Agriculturally important microbial biofilms: Biodiversity, ecological significances, and biotechnological applications,” in New and Future Developments in Microbial Biotechnology and Bioengineering: Microbial Biofilms,	Google scholar
Azospirillum lipoferum FK1 confers improved salt tolerance in chickpea (Cicer arietinum L.) by modulating osmolytes, antioxidant machinery and stress-related genes expression.	Google scholar
Bacteria as Biocontrol Tool against Phytoparasitic Nematodes. Plants 10, 389. doi: 10.3390/plants10020389.	Google scholar
Control of Plant Pathogenic Fungi with Bacterial Endophytes,” in Microbial Root Endophytes Soil Biology., eds. B. J. E. Schulz, C. J. C. Boyle, and T. N. Sieber (Berlin, Heidelberg: Springer), 53–69. doi: 10.1007/3-540-33526-9_4.	Google scholar
Emended description of the genus Phyllobacterium and description of four novel species associated with plant roots: Phyllobacterium bourgognense sp. nov., Phyllobacterium ifriqiyense sp. nov., Phyllobacterium leguminum sp. nov.	Google scholar
Endobacter medicaginis gen. nov., sp. nov., isolated from alfalfa nodules in an acidic soil. International Journal of Systematic and Evolutionary Microbiology 63, 1760–1765. doi: 10.1099/ijs.0.041368-0.	Google scholar
Evaluation of PGPR and different concentration of phosphorus level on plant growth, yield and nutrient content of rice (Oryza sativa). Ecological Engineering 62, 123–128. doi: 10.1016/j.ecoleng.2013.10.013.	Google scholar
Extra-slow-growing Tardiphaga strains isolated from nodules of Vavilovia formosa (Stev.) Fed. Arch Microbiol 197, 889–898. doi: 10.1007/s00203-015-1122-3.	Google scholar
Harnessing Rhizobia to Improve Heavy-Metal Phytoremediation by Legumes. Genes 9, 542. doi: 10.3390/genes9110542.	Google scholar
Herbaspirillum lusitanum sp. nov., a novel nitrogen-fixing bacterium associated with root nodules of Phaseolus vulgaris. INTERNATIONAL JOURNAL OF SYSTEMATIC AND EVOLUTIONARY MICROBIOLOGY 53, 1979–1983. doi: 10.1099/ijs.0.02677-0.	Google scholar
Isolation and characterization of endophytes from nodules of Mimosa pudica with biotechnological potential. Microbiological research 218, 76–86.	Google scholar
Isolation and Characterization of Nodule-Associated Exiguobacterium sp. from the Root Nodules of Fenugreek (Trigonella foenum-graecum) and Their Possible Role in Plant Growth Promotion. Int J Microbiol 2012, 693982. doi: 10.1155/2012/693982.	Google scholar
Isolation and Characterization of Nonrhizobial Plant Growth Promoting Bacteria from Nodules of Kudzu (Pueraria thunbergiana) and Their Effect on Wheat Seedling Growth. Curr Microbiol 56, 134–139. doi: 10.1007/s00284-007-9062-z.	Google scholar
Multiple benefits of legumes for agriculture sustainability: an overview. Chemical and Biological Technologies in Agriculture 4, 2. doi: 10.1186/s40538-016-0085-1.	Google scholar
Paenibacillus farraposensis sp. nov., isolated from a root nodule of Arachis villosa. International Journal of Systematic and Evolutionary Microbiology 72, 005294. doi: 10.1099/ijsem.0.005294.	Google scholar
Phaseolus vulgaris is nodulated in northern Spain by Rhizobium leguminosarum strains harboring two nodC alleles present in American Rhizobium etli strains: biogeographical and evolutionary implications. Can. J. Microbiol. 56, 657–666. doi: 10.1139/W10-048.	Google scholar
Plant Growth Promotion and Suppression of Bacterial Leaf Blight in Rice by Inoculated Bacteria. PLoS ONE 11, e0160688. doi: 10.1371/journal.pone.0160688.	Google scholar
Plant Growth-Promoting Bacteria: Mechanisms and Applications. Scientifica 2012, 1–15. doi: 10.6064/2012/963401.	Google scholar
Rhizobia with different symbiotic efficiencies nodulate Acaciella angustissima in Mexico, including Sinorhizobium chiapanecum sp. nov. which has common symbiotic genes with Sinorhizobium mexicanum	Google scholar
Shinella kummerowiae sp. nov., a symbiotic bacterium isolated from root nodules of the herbal legume Kummerowia stipulacea. INTERNATIONAL JOURNAL OF SYSTEMATIC AND EVOLUTIONARY MICROBIOLOGY 58, 1409–1413. doi: 10.1099/ijs.0.65723-0.	Google scholar
Sinorhizobium americanum symbiovar mediterranense is a predominant symbiont that nodulates and fixes nitrogen with common bean (Phaseolus vulgaris L.) in a Northern Tunisian field. Systematic and Applied Microbiology	Google scholar
The genus Micromonospora is widespread in legume root nodules: the example of Lupinus angustifolius. ISME J 4, 1265–1281. doi: 10.1038/ismej.2010.55.	Google scholar
The nodule microbiome: N2-fixing rhizobia do not live alone. Phytobiomes Journal 1, 70–82.	Google scholar
Phenotypic, molecular, and symbiotic characterization of the rhizobial symbionts isolated from Acacia saligna grown in different regions in Morocco: a multivariate approach. World J Microbiol Biotechnol 39, 343. doi: 10.1007/s11274-023-03775-1.	Google scholar
Phosphate Solubilizing Rhizobacteria Could Have a Stronger Influence on Wheat Root Traits and Aboveground Physiology Than Rhizosphere P Solubilization. Front. Plant Sci. 11, 979. doi: 10.3389/fpls.2020.00979.	Google scholar
Phyllobacterium endophyticum sp. nov., isolated from nodules of Phaseolus vulgaris. International Journal of Systematic and Evolutionary Microbiology 63, 821–826. doi: 10.1099/ijs.0.038497-0.	Google scholar
Phylogenetic analyses of symbiotic nodulation genes support vertical and lateral gene co-transfer within the Bradyrhizobium genus. Molecular Phylogenetics and Evolution 30, 720–732. doi: 10.1016/S1055-7903(03)00255-0.	Google scholar
Enhanced growth and nodulation of pigeon pea by co-inoculation of Bacillus strains with Rhizobium spp. Bioresource Technology 99, 4544–4550. doi: 10.1016/j.biortech.2007.06.057.	Google scholar
Enhanced legume growth and adaptation to degraded estuarine soils using Pseudomonas sp. nodule endophytes. Frontiers in Microbiology 13, 1005458.	Google scholar

## Sheet: Second screening
A large diversity of non-rhizobial endophytes found in legume root nodules in Flanders (Belgium)	ScienceDirect
A Legume Genetic Framework Controls Infection of Nodules by Symbiotic and Endophytic Bacteria. PLoS Genet 11, e1005280. doi: 10.1371/journal.pgen.1005280.	My review
A Metagenomic Approach to Identify Distinct Rhizospheric and Endophytic Bacterial Communities from Roots and Root Nodules of Vigna radiata	Scopus
A nodule endophytic <i>Bacillus megaterium</i> strain isolated from <i>Medicago polymorpha</i> enhances growth, promotes nodulation by <i>Ensifer medicae</i> and alleviates salt stress in alfalfa plants	Web of sciences
A Review Plant growth promoting rhizobacteria mediated amelioration of drought in crop plants. SOIL & ENVIRONMENT 38, 1–20. doi: 10.25252/SE/19/71760.	My review
ACC deaminase-containing Arthrobacter protophormiae induces NaCl stress tolerance through reduced ACC oxidase activity and ethylene production resulting in improved nodulation and mycorrhization in Pisum sativum.	Google scholar
Agriculturally important microbial biofilms: Biodiversity, ecological significances, and biotechnological applications,” in New and Future Developments in Microbial Biotechnology and Bioengineering: Microbial Biofilms,	Google scholar
Agrobacterium bv. 1 Strains Isolated from Nodules of Tropical Legumes. Systematic and Applied Microbiology 22, 119–132. doi: 10.1016/S0723-2020(99)80035-6.	My review
Agrobacterium leguminum sp. nov., isolated from nodules of Phaseolus vulgaris in Spain. International Journal of Systematic and Evolutionary Microbiology 71. doi: 10.1099/ijsem.0.005120.	My review
Antagonistic endophytic bacteria associated with nodules of soybean (Glycine max L.) and plant growth-promoting properties	ScienceDirect
Anti-fungal activity of bacterial endophytes associated with legumes against <i>Fusarium solani</i>: Assessment of fungi soil suppressiveness and plant protection induction	Web of sciences
Antioxidant response of cowpea co-inoculated with plant growth-promoting bacteria under salt stress. Braz. J. Microbiol. 49, 513–521. doi: 10.1016/j.bjm.2017.12.003.	My review
Association of plant growth-promoting Serratia spp. with the root nodules of chickpea. Research in Microbiology 167, 510–520. doi: 10.1016/j.resmic.2016.04.001.	My review
Azospirillum lipoferum FK1 confers improved salt tolerance in chickpea (Cicer arietinum L.) by modulating osmolytes, antioxidant machinery and stress-related genes expression.	Google scholar
Bacteria as Biocontrol Tool against Phytoparasitic Nematodes. Plants 10, 389. doi: 10.3390/plants10020389.	Google scholar
Bacterial Associations with Legumes. Critical Reviews in Plant Sciences 34, 17–42. doi: 10.1080/07352689.2014.897899.	My review
Bacterial endophytes in agricultural crops. Can. J. Microbiol. 43, 895–914. doi: 10.1139/m97-131.	My review
Bacterial endophytes of plants: diversity, invasion mechanisms and effects on the host	Google scholar
Biodiversity of endophytic bacteria which colonize red clover nodules, roots, stems and foliage and their influence on host growth	Scopus
Biodiversity, bioactive natural products and biotechnological potential of plant-associated endophytic actinobacteria	Web of sciences
Biological nitrogen fixation by two Acacia species and associated root-nodule bacteria in a suburban Australian forest subjected to prescribed burning	Scopus
Bioprospecting for Microbial Endophytes and Their Natural Products. Microbiol Mol Biol Rev 67, 491–502. doi: 10.1128/MMBR.67.4.491-502.2003.	My review
Biotechnological applications of beneficial microbiomes for evergreen agriculture and human health,” in New and Future Developments in Microbial Biotechnology and Bioengineering (Elsevier), 255–279. doi: 10.1016/B978-0-12-820528-0.00019-3.	My review
Characterisation of Endophytic Bacteria from a Desert Plant Lepidium perfoliatum L.	Web of sciences
Characterization of multifaceted Bacillus sp. RM-2 for its use as plant growth promoting bioinoculant for crops grown in semi arid deserts. Applied Soil Ecology 59, 124–135. doi: 10.1016/j.apsoil.2011.08.001.	My review
Characterization of plant growth promoting rhizobacteria associated with chickpea (Cicer arietinum L.). International Journal of Plant Production 1. doi: 10.22069/ijpp.2012.532.	My review
Characterization of rhizobia isolated from leguminous plants and their impact on the growth of ICCV 2 variety of chickpea (Cicer arietinum L.). Heliyon 7, e08321. doi: 10.1016/j.heliyon.2021.e08321.	My review
Characterization of root-nodule bacteria isolated from <i>Vicia faba</i> and selection of plant growth promoting isolates	Web of sciences
Characterization of Root-Nodule Bacteria Isolated from Hedysarum spinosissimum L, Growing in Mining Sites of Northeastern Region of Morocco. SOJMID 4, 1–8. doi: 10.15226/sojmid/4/3/00156.	My review
Characterization of the Non-rhizobial Bacterial Community in the Nodule-Associated Soils of Akebono Soybeans and Isolation of Antibiotic Producing Amycolatopsis spp. Indian J Microbiol 62, 242–248. doi: 10.1007/s12088-022-00999-x.	My review
Characterization of the plant growth promoting bacterium, <i>Enterobacter cloacae</i> MSR1, isolated from roots of non-nodulating <i>Medicago sativa</i>	Web of sciences
Checking Agriculture’s Pulse: Field Pea (Pisum Sativum L.), Sustainability, and Phosphorus Use Efficiency. Frontiers in Plant Science 10. Available at: https://www.frontiersin.org/articles/10.3389/fpls.2019.01489 [Accessed January 1, 2024].	My review
Control of Plant Pathogenic Fungi with Bacterial Endophytes,” in Microbial Root Endophytes Soil Biology., eds. B. J. E. Schulz, C. J. C. Boyle, and T. N. Sieber (Berlin, Heidelberg: Springer), 53–69. doi: 10.1007/3-540-33526-9_4.	Google scholar
Conventional seed coating reduces prevalence of proteobacterial endophytes in Nicotiana tabacum. Industrial Crops and Products 155. doi: 10.1016/j.indcrop.2020.112784.	My review
Cowpea nodules harbor non-rhizobial bacterial communities that are shaped by soil type rather than plant genotype	Scopus
Distinct biogeographic patterns of rhizobia and non-rhizobial endophytes associated with soybean nodules across China	Google scholar
Diverse bacteria associated with root nodules of spontaneous legumes in Tunisia and first report for nifH-like gene within the genera Microbacterium and Starkeya. Microbial ecology 51, 375–393.	My review
Diverse bacterial taxa inhabit root nodules of lucerne (Medicago sativa L.) in New Zealand pastoral soils. Plant and Soil 420, 1–10. doi: 10.1007/s11104-017-3395-6.	My review
Diversity of endophytic bacteria associated with nodules of two indigenous legumes at different altitudes of the Qilian Mountains in China	Google scholar
Diversity of endophytic bacteria within nodules of the Sphaerophysa salsula in different regions of Loess Plateau in China	Scopus
Diversity of nodule-endophytic agrobacteria-like strains associated with different grain legumes in Tunisia	Google scholar
Diversity of rhizobia and non-rhizobia endophytes isolated from root nodules of <i>Trifolium</i> sp. growing in lead and zinc mine site Guelma, Algeria	Web of sciences
Diversity of sporadic symbionts and nonsymbiotic endophytic bacteria isolated from nodules of woody, shrub, and food legumes in Ethiopia	Google scholar
Diversity, phylogeny and plant growth promotion traits of nodule associated bacteria isolated from lotus parviflorus	Scopus
Dry Matter, Grain Yield, and Yield Components of Dry Bean as Influenced by Nitrogen Fertilization and Rhizobia. Communications in Soil Science and Plant Analysis 45, 111–125. doi: 10.1080/00103624.2013.848877.	My review
Effects of rhizobial inoculation, cropping systems and growth stages on endophytic bacterial community of soybean roots	Web of sciences
Elucidation of quorum sensing components and their role in regulation of symbiotically important traits in Ensifer nodulating pigeon pea. Microbiological Research 231, 126354. doi: 10.1016/j.micres.2019.126354.	My review
Emended description of the genus Phyllobacterium and description of four novel species associated with plant roots: Phyllobacterium bourgognense sp. nov., Phyllobacterium ifriqiyense sp. nov., Phyllobacterium leguminum sp. nov.	Google scholar
Endobacter medicaginis gen. nov., sp. nov., isolated from alfalfa nodules in an acidic soil. International Journal of Systematic and Evolutionary Microbiology 63, 1760–1765. doi: 10.1099/ijs.0.041368-0.	Google scholar
Endophytes: An Environmental Friendly Bacteria for Plant Growth Promotion. International Journal of Current Microbiology and Applied Sciences 7, 1899–1911. doi: 10.20546/ijcmas.2018.702.229.	My review
Endophytic bacteria from root nodules of Ormosia macrocalyx with potential as plant growth promoters and antifungal activity	Scopus
Endophytic Bacteria Improve Plant Growth, Symbiotic Performance of Chickpea (Cicer arietinum L.) and Induce Suppression of Root Rot Caused by Fusarium solani under Salt Stress. Front. Microbiol. 8, 1887. doi: 10.3389/fmicb.2017.01887.	My review
Endophytic Bacteria in Plant Salt Stress Tolerance: Current and Future Prospects. J Plant Growth Regul 38, 650–668. doi: 10.1007/s00344-018-9880-1.	My review
Endophytic bacteria promote growth of the medicinal legume Clitoria ternatea L. by chemotactic activity. Arch Microbiol 202, 1049–1058. doi: 10.1007/s00203-020-01815-0.	My review
Endophytic bacterial communities and spatiotemporal variations in cotton roots in Xinjiang, China	Web of sciences
Endophytic bacterium Bacillus subtilis (BERA 71) improves salt tolerance in chickpea plants by regulating the plant defense mechanisms. Journal of Plant Interactions 13, 37–44.	My review
Endophytic Bosea spartocytisi sp. nov. Coexists with rhizobia in root nodules of Spartocytisus supranubius growing in soils of Teide National Park (Canary Islands)	ScienceDirect
Endophytic fungi from medicinal plants: biodiversity and biotechnological applications,” in Microbial Endophytes (Elsevier), 273–305. doi: 10.1016/B978-0-12-819654-0.00011-9.	My review
Endophytic Microbes: Bioremediation of soil contaminants	ScienceDirect
Endophytic microorganisms in fundamental research and agriculture. Ecological genetics 17, 19–32. doi: 10.17816/ecogen17119-32.	My review
Endophytic occupation of legume root nodules by nifH-positive non-rhizobial bacteria, and their efficacy in the groundnut (Arachis hypogaea)	Google scholar
Endophytic occupation of peanut root nodules by opportunistic Gammaproteobacteria	Google scholar
Endophytic passenger bacteria associated with Genista cinerea nodules growing in North African drylands	Scopus
Enhanced growth and nodulation of pigeon pea by co-inoculation of Bacillus strains with Rhizobium spp. Bioresource Technology 99, 4544–4550. doi: 10.1016/j.biortech.2007.06.057.	Google scholar
Enhanced legume growth and adaptation to degraded estuarine soils using Pseudomonas sp. nodule endophytes. Frontiers in Microbiology 13, 1005458.	Google scholar
Enhanced phytoremdiation of Robinia pseudoacacia in heavy metal-contaminated soils with rhizobia and the associated bacterial community structure and function. Chemosphere 197, 729–740. doi: 10.1016/j.chemosphere.2018.01.102.	My review
Environmental filtering drives the establishment of the distinctive rhizosphere, bulk, and root nodule bacterial communities of Sophora davidii in hilly and gully regions of the Loess Plateau of China	Scopus
Eutrophication: More Nitrogen Data Needed. Science 324, 721–722. doi: 10.1126/science.324_721b.	My review
Evaluation of PGPR and different concentration of phosphorus level on plant growth, yield and nutrient content of rice (Oryza sativa). Ecological Engineering 62, 123–128. doi: 10.1016/j.ecoleng.2013.10.013.	Google scholar
Extra-slow-growing Tardiphaga strains isolated from nodules of Vavilovia formosa (Stev.) Fed. Arch Microbiol 197, 889–898. doi: 10.1007/s00203-015-1122-3.	Google scholar
Functional analysis and genome mining reveal high potential of biocontrol and plant growth promotion in nodule-inhabiting bacteria within Paenibacillus polymyxa complex. Frontiers in microbiology 11, 618601.	My review
Functional diversity of cultivable endophytes from Cicer arietinum and Pisum sativum: Bioprospecting their plant growth potential	ScienceDirect
Genetic characterization of root-nodule bacteria associated with <i>Acacia salicina</i> and <i>A. stenophylla</i> (Mimosaceae) across south-eastern Australia	Web of sciences
Genetic Diversity and Host Range of Rhizobia Nodulating Lotus tenuis in Typical Soils of the Salado River Basin (Argentina). Appl Environ Microbiol 75, 1088–1098. doi: 10.1128/AEM.02405-08.	My review
Genetic diversity of <i>Agrobacterium</i> species isolated from nodules of common bean and soybean in Brazil, Mexico, Ecuador and Mozambique, and description of the new species <i>Agrobacterium fabacearum</i> sp. nov.	Web of sciences
Genetic diversity of root nodule bacteria nodulating Lotus corniculatus and Anthyllis vulneraria in Sweden. Systematic and Applied Microbiology 34, 267–275. doi: 10.1016/j.syapm.2011.01.006.	My review
Genetic diversity, community structure and distribution of rhizobia in the root nodules of Caragana spp. from arid and semi-arid alkaline deserts, in the north of China	ScienceDirect
Genetically and functionally diverse symbiotic and non-symbiotic native bacteria colonized root nodules of <i>Erythrina brucei</i> growing in different land use types in Ethiopia	Web of sciences
Genome insights into the pharmaceutical and plant growth promoting features of the novel species Nocardia alni sp. nov	Scopus
Genomic Analysis of Endophytic Bacillus cereus T4S and Its Plant Growth-Promoting Traits. 10, 1776. doi: 10.3390/plants10091776.	My review
Groundnut (Arachis hypogaea) nodule Rhizobium and passenger endophytic bacterial cultivable diversity and their impact on plant growth promotion	ScienceDirect
Harnessing Bacterial Endophytes for Promotion of Plant Growth and Biotechnological Applications: An Overview. Plants 10, 935. doi: 10.3390/plants10050935.	My review
Harnessing Rhizobia to Improve Heavy-Metal Phytoremediation by Legumes. Genes 9, 542. doi: 10.3390/genes9110542.	Google scholar
Herbaspirillum lusitanum sp. nov., a novel nitrogen-fixing bacterium associated with root nodules of Phaseolus vulgaris. INTERNATIONAL JOURNAL OF SYSTEMATIC AND EVOLUTIONARY MICROBIOLOGY 53, 1979–1983. doi: 10.1099/ijs.0.02677-0.	Google scholar
Highly diverse root endophyte bacterial community is driven by growth substrate and is plant genotype-independent in common bean (Phaseolus vulgaris L.)	Scopus
Identification and characterization of endophytic bacteria isolated from in vitro cultures of peach and pear rootstocks	Web of sciences
Identification and characterization of endophytic bacteria isolated from root nodules of lentil (Lens culinaris L.) grown on saline soils. International Journal of Biology and Chemistry 14, 39–46. doi: 10.26577/ijbch.2021.v14.i2.05.	My review
Illumina sequencing of 16S rRNA tag shows disparity in rhizobial and non-rhizobial diversity associated with root nodules of mung bean (Vigna radiata L.) growing in different habitats in Pakistan	Scopus
Impact of carbon-rich dairy factory effluent on growth of perennial ryegrass (Lolium perenne) and soil microorganisms. European Journal of Soil Biology 42, 13–22. doi: 10.1016/j.ejsobi.2005.08.002.	My review
Improved Medicago sativa Nodulation under Stress Assisted by Variovorax sp. Endophytes. Plants 11, 1091. doi: 10.3390/plants11081091.	My review
Inoculation of <i>Phaseolus vulgaris</i> with the nodule-endophyte <i>Agrobacterium</i> sp 10C2 affects richness and structure of rhizosphere bacterial communities and enhances nodulation and growth	Web of sciences
Inoculation of zinc solubilizing Bacillus aryabhattai strains for improved growth, mobilization and biofortification of zinc in soybean and wheat cultivated in Vertisols of central India. Applied Soil Ecology 73, 87–96. doi: 10.1016/j.apsoil.2013.08.009.	My review
Insights into non-symbiotic plant growth promotion bacteria associated with nodules of <i>Sphaerophysa salsula</i> growing in northwestern China	Web of sciences
Interaction of endophytic microbes with legumes	Web of sciences
Interaction of Rhizospheric Bacteria and Nonrhizobial Endophytic Bacteria Moving from the Roots to the Rhizosphere of Pea Plants (Pisum sativum). Appl Biochem Microbiol 57, 514–520. doi: 10.1134/S0003683821040104.	My review
Invasion of rhizobial infection thread by non-rhizobia for colonization of Vigna radiata root nodules. FEMS Microbiol Lett 348, 58–65. doi: 10.1111/1574-6968.12245.	My review
Is the application of plant probiotic bacterial consortia always beneficial for plants? Exploring synergies between rhizobial and non-rhizobial bacteria and their effects	Google scholar
Isolation and characterization of an endophytic bacterium, Bacillus megaterium BMN1, associated with root-nodules of Medicago sativa L. growing in Al-Ahsaa region, Saudi Arabia. Ann Microbiol 65, 1017–1026. doi: 10.1007/s13213-014-0946-4.	My review
Isolation and Characterization of Bacterial Endophytes from Small Nodules of Field-Grown Peanut. MICROORGANISMS 11. doi: 10.3390/microorganisms11081941.	My review
Isolation and characterization of endophytes from nodules of Mimosa pudica with biotechnological potential. Microbiological research 218, 76–86.	Google scholar
Isolation and Characterization of Nodule-Associated Exiguobacterium sp. from the Root Nodules of Fenugreek (Trigonella foenum-graecum) and Their Possible Role in Plant Growth Promotion. Int J Microbiol 2012, 693982. doi: 10.1155/2012/693982.	Google scholar
Isolation and Characterization of Nonrhizobial Plant Growth Promoting Bacteria from Nodules of Kudzu (Pueraria thunbergiana) and Their Effect on Wheat Seedling Growth. Curr Microbiol 56, 134–139. doi: 10.1007/s00284-007-9062-z.	Google scholar
Isolation and characterization of plant growth promoting endophytic bacterial isolates from root nodule of Lespedeza sp.	Google scholar
Isolation, Characterization and Phylogenetic Analysis of Nodule-Associated Bacteria from Mimosa Pudica L. Biosciences Biotechnology Research Asia 19, 645–655. doi: 10.13005/bbra/3017.	My review
Isolation, characterization, and evaluation of bacterial root and nodule endophytes from chickpea cultivated in Northern India	Scopus
Isolation, characterization, and selection of heavy metal-resistant and plant growth-promoting endophytic bacteria from root nodules of Robinia pseudoacacia in a Pb/Zn mining area	ScienceDirect
Isolation, identification and plant growth promotion ability of endophytic bacteria associated with lupine root nodule grown in Tunisian soil	Web of sciences
Legume nodule endophytes more diverse than endophytes from roots of legumes or non legumes in soils of Haryana, India	Google scholar
Legume Nodules: Massive Infection in the Absence of Defense Induction. MPMI 32, 35–44. doi: 10.1094/MPMI-07-18-0205-FI.	My review
Medicago root nodule microbiomes: insights into a complex ecosystem with potential candidates for plant growth promotion. Plant and Soil 471. doi: 10.1007/s11104-021-05247-7.	My review
Microbial community structure and functional diversity of nitrogen-fixing bacteria associated with <i>Colophospermum mopane</i>	Web of sciences
Microbial community structure and functional diversity of nitrogen-fixing bacteria associated with Colophospermum mopane	Scopus
Micromonospora from nitrogen fixing nodules of alfalfa (Medicago sativa L.). A new promising Plant Probiotic Bacteria.	Scopus
Micromonospora lupini sp. nov. and Micromonospora saelicesensis sp. nov., isolated from root nodules of Lupinus angustifolius. Int J Syst Evol Microbiol 57, 2799–2804. doi: 10.1099/ijs.0.65192-0.	My review
Micromonospora phytophila sp. nov. and micromonospora luteiviridis sp. nov., isolated as natural inhabitants of plant nodules	Scopus
Micromonospora pisi sp. nov., isolated from root nodules of Pisum sativum. Int J Syst Evol Microbiol 60, 331–337. doi: 10.1099/ijs.0.012708-0.	My review
Microsymbionts of Phaseolus vulgaris in acid and alkaline soils of Mexico	ScienceDirect
Molecular and phenotypic characterization of endophytic bacteria isolated from sulla nodules	Scopus
Molecular characterization and identification of plant growth promoting endophytic bacteria isolated from the root nodules of pea (Pisum sativum L.). World J Microbiol Biotechnol 30, 719–725. doi: 10.1007/s11274-013-1488-9.	My review
Molecular identification and characterization of phytobeneficial osmotolerant endophytic bacteria inhabiting root nodules of the Saharan tree <i>Vachellia tortilis</i> subsp. <i>raddiana</i>	Web of sciences
Morphologie und Physiologie der Pilze, Flechten und Myxomyceten. Engelmann Available at: https://books.google.co.ma/books?id=bUI-AAAAcAAJ.	My review
Multiple benefits of legumes for agriculture sustainability: an overview. Chemical and Biological Technologies in Agriculture 4, 2. doi: 10.1186/s40538-016-0085-1.	Google scholar
Nitrogen-fixation by endophytic bacteria in agricultural crops: recent advances. Nitrogen in agriculture. IntechOpen, London, GBR, 73–94.	My review
Nodular endophytes: an untapped diversity	Google scholar
Nodulation of legumes by members of the β-subclass of Proteobacteria. Nature 411, 948–950. doi: 10.1038/35082070.	My review
Nodule-associated microbiome diversity in wild populations of Sulla coronaria reveals clues on the relative importance of culturable rhizobial symbionts and co-infecting endophytes	Scopus
Nodules and roots of Vicia faba are inhabited by quite different populations of associated bacteria	ScienceDirect
Non-Rhizobial Endophytes Associated with Nodules of Vigna radiata L. and Their Combined Activity with Rhizobium sp. Curr Microbiol 79, 103. doi: 10.1007/s00284-022-02792-x.	My review
Non-Rhizobial Nodule Associated Bacteria (NAB) From Blackgram (Vigna mungo L.) and their possible role in plant growth promotion. Madras.Agric.J 106. doi: 10.29321/MAJ.	My review
Non-rhizobial nodule endophytes improve nodulation, change root exudation pattern and promote the growth of lentil, for prospective application in fallow soil	Web of sciences
Non-rhizobial peanut nodule bacteria promote maize (Zea mays L.) and peanut (Arachis hypogaea L.) growth in a simulated crop rotation system	ScienceDirect
Not just passengers, but co-pilots! Non-rhizobial nodule-associated bacteria promote cowpea growth and symbiosis with (brady)rhizobia. Journal of Applied Microbiology 134, lxac013. doi: 10.1093/jambio/lxac013.	My review
Ochrobactrum cytisi sp. nov., isolated from nodules of Cytisus scoparius in Spain. International Journal of Systematic and Evolutionary Microbiology 57, 784–788. doi: 10.1099/ijs.0.64613-0.	My review
Paenibacillus farraposensis sp. nov., isolated from a root nodule of Arachis villosa. International Journal of Systematic and Evolutionary Microbiology 72, 005294. doi: 10.1099/ijsem.0.005294.	Google scholar
Paenibacillus periandrae sp. nov., isolated from nodules of Periandra mediterranea. International Journal of Systematic and Evolutionary Microbiology 66, 1838–1843. doi: 10.1099/ijsem.0.000953.	My review
Paenibacillus sp. Strain UY79, Isolated from a Root Nodule of Arachis villosa, Displays a Broad Spectrum of Antifungal Activity. Applied and Environmental Microbiology 88, e01645-21. doi: 10.1128/AEM.01645-21.	My review
Phaseolus vulgaris is nodulated in northern Spain by Rhizobium leguminosarum strains harboring two nodC alleles present in American Rhizobium etli strains: biogeographical and evolutionary implications. Can. J. Microbiol. 56, 657–666. doi: 10.1139/W10-048.	Google scholar
Phenotypic and genotypic diversity among symbiotic and non-symbiotic bacteria present in chickpea nodules in Morocco	Google scholar
Phenotypic, molecular, and symbiotic characterization of the rhizobial symbionts isolated from Acacia saligna grown in different regions in Morocco: a multivariate approach. World J Microbiol Biotechnol 39, 343. doi: 10.1007/s11274-023-03775-1.	Google scholar
Phosphate Solubilizing Rhizobacteria Could Have a Stronger Influence on Wheat Root Traits and Aboveground Physiology Than Rhizosphere P Solubilization. Front. Plant Sci. 11, 979. doi: 10.3389/fpls.2020.00979.	Google scholar
Phyllobacterium endophyticum sp. nov., isolated from nodules of Phaseolus vulgaris. International Journal of Systematic and Evolutionary Microbiology 63, 821–826. doi: 10.1099/ijs.0.038497-0.	Google scholar
Phylogenetic analyses of symbiotic nodulation genes support vertical and lateral gene co-transfer within the Bradyrhizobium genus. Molecular Phylogenetics and Evolution 30, 720–732. doi: 10.1016/S1055-7903(03)00255-0.	Google scholar
Phylogeny and genetic diversity of native rhizobia nodulating common bean (Phaseolus vulgaris L.) in Ethiopia	ScienceDirect
Plant Growth Promotion and Biocontrol Potentiality of Endophytes Isolated from Root Nodules of Sulla flexuosa L. Plants. International Journal of Agronomy 2023, 1–9. doi: 10.1155/2023/2451806.	My review
Plant growth promotion and genetic diversity of bacteria isolated from cowpea nodules. Pesquisa Agropecuária Brasileira 48, 1275–1284.	My review
Plant Growth Promotion and Suppression of Bacterial Leaf Blight in Rice by Inoculated Bacteria. PLoS ONE 11, e0160688. doi: 10.1371/journal.pone.0160688.	Google scholar
Plant Growth-Promoting Bacteria: Mechanisms and Applications. Scientifica 2012, 1–15. doi: 10.6064/2012/963401.	Google scholar
Plant growth-promoting rhizobacterial communities from an area under the influence of iron mining and from the adjacent phytophysiognomies which have high genetic diversity	Scopus
Plant-microbe-microbe interactions influence the faba bean nodule colonization by diverse endophytic bacteria	Web of sciences
Polyphasic characterization of nitrogen-fixing and co-resident bacteria in nodules of Phaseolus lunatus inoculated with soils from Piauí State, Northeast Brazil	Scopus
Potential of root nodule nonrhizobial endophytic bacteria for growth promotion of Lotus corniculatus L. and Dactylis glomerata L. Journal of Applied Microbiology 131, 2929–2940.	My review
Production and metabolism of IAA by Enterobacter spp. (Gammaproteobacteria) isolated from root nodules of a legume Abrus precatorius L. Biocatalysis and Agricultural Biotechnology 4, 296–303. doi: 10.1016/j.bcab.2015.04.002.	My review
Promoting the growth of <i>Sulla flexuosa</i> L. by endophytic root nodule bacteria authors and affiliations	Web of sciences
Proteome and Physiological Characterization of Halotolerant Nodule Endophytes: The Case of Rahnella aquatilis and Serratia plymuthica. Microorganisms 10, 890. doi: 10.3390/microorganisms10050890.	My review
Pseudonocardia acaciae sp. nov., isolated from roots of Acacia auriculiformis A. Cunn. ex Benth. Int J Syst Evol Microbiol 59, 1487–1491. doi: 10.1099/ijs.0.007724-0.	My review
Putative novel Bradyrhizobium and Phyllobacterium species isolated from root nodules of Chamaecytisus ruthenicus. Systematic and Applied Microbiology 43, 126056. doi: 10.1016/j.syapm.2020.126056.	My review
Retrieved 16S rRNA and <i>nif</i>H sequences reveal co-dominance of <i>Bradyrhizobium</i> and <i>Ensifer</i> (<i>Sinorhizobium</i>) strains in field-collected root nodules of the promiscuous host <i>Vigna radiata</i> (L.) R. Wilczek	Web of sciences
Rhizobia and endophytic bacteria isolated from rainforest fragments within an iron ore mining site of the Eastern Brazilian Amazon	Scopus
Rhizobia with different symbiotic efficiencies nodulate Acaciella angustissima in Mexico, including Sinorhizobium chiapanecum sp. nov. which has common symbiotic genes with Sinorhizobium mexicanum	Google scholar
Rhizosphere microbiome: Engineering bacterial competitiveness for enhancing crop production. J Adv Res 24, 337–352. doi: 10.1016/j.jare.2020.04.014.	My review
Role of plant growth regulators as chemical signals in plant–microbe interactions: a double edged sword. Current Opinion in Plant Biology 27, 52–58. doi: 10.1016/j.pbi.2015.05.028.	My review
Root nodule bacteria from Clitoria ternatea L. are putative invasive nonrhizobial endophytes	Google scholar
Screening and diversity of plant growth promoting endophytic bacteria from peanut. AJMR 7, 875–884. doi: 10.5897/AJMR12.1500.	My review
Screening and Molecular Identification of Endophytic Bacteria Isolated From Legumes Nodules and Roots Cultivated in Acacia Rhizosphere Soils Collected in an Arid Region, Tata-Akka in South of Morocco Address for Correspondence.	My review
Screening of stress tolerant bacterial strains possessing interesting multi-plant growth promoting traits isolated from root nodules of <i>Phaseolus vulgaris</i> L.	Web of sciences
Seasonal Surface Runoff Characteristics in the Semiarid Region of Western Heilongjiang Province in Northeast China—A Case of the Alun River Basin. Water 11, 557. doi: 10.3390/w11030557.	My review
Selection of Endophytic Strains for Enhanced Bacteria-Assisted Phytoremediation of Organic Pollutants Posing a Public Health Hazard. International Journal of Molecular Sciences 22, 9557. doi: 10.3390/ijms22179557.	My review
Shinella kummerowiae sp. nov., a symbiotic bacterium isolated from root nodules of the herbal legume Kummerowia stipulacea. INTERNATIONAL JOURNAL OF SYSTEMATIC AND EVOLUTIONARY MICROBIOLOGY 58, 1409–1413. doi: 10.1099/ijs.0.65723-0.	Google scholar
Sinorhizobium americanum symbiovar mediterranense is a predominant symbiont that nodulates and fixes nitrogen with common bean (Phaseolus vulgaris L.) in a Northern Tunisian field. Systematic and Applied Microbiology	Google scholar
Solubilization of inorganic phosphate by endophytic Pseudomonas sp. from French bean nodules. Ratarstvo i povrtarstvo 51, 100–105. doi: 10.5937/ratpov51-6222.	My review
Soybean Root Nodule and Rhizosphere Microbiome: Distribution of Rhizobial and Nonrhizobial Endophytes	Scopus
Stem inoculation with bacterial strains Bacillus amyloliquefaciens (GB03) and Microbacterium imperiale (MAIIF2a) mitigates Fusarium root rot in cassava. Phytoparasitica 47, 135–142. doi: 10.1007/s12600-018-0706-2.	My review
Study of phenanthrene utilizing bacterial consortia associated with cowpea (<i>Vigna unguiculata</i>) root nodules	Web of sciences
Symbiotic effectiveness of Rhizobium (Agrobacterium) compared to Ensifer (Sinorhizobium) and Bradyrhizobium genera for soybean inoculation under field conditions. Research Journal of Microbiology 9, 151.	My review
Symbiotic efficiency and genetic characterization of rhizobia and non rhizobial endophytes associated with cowpea grown in semi-arid tropics of Kenya	Scopus
Synthesis of siderophores by plant-associated metallotolerant bacteria under exposure to Cd2+. Chemosphere 156, 312–325. doi: 10.1016/j.chemosphere.2016.04.130.	My review
Text mining and visualization using VOSviewer. doi: 10.48550/arXiv.1109.2058.	My review
The antibiosis of nodule-endophytic agrobacteria and its potential effect on nodule functioning of Phaseolus vulgaris. Arch Microbiol 194, 1013–1021. doi: 10.1007/s00203-012-0837-7.	My review
The application of plant growth promoting rhizobacteria (PGPR) in low input and organic cultivation of graminaceous crops; potential and problems*. Environmental biotechnology, 43–50.	My review
The genus Micromonospora is widespread in legume root nodules: the example of Lupinus angustifolius. ISME J 4, 1265–1281. doi: 10.1038/ismej.2010.55.	Google scholar
The nodule microbiome: N2-fixing rhizobia do not live alone. Phytobiomes Journal 1, 70–82.	Google scholar
The phenotypic, phylogenetic and symbiotic characterization of rhizobia nodulating <i>Lotus</i> sp in Tunisian arid soils	Web of sciences
The PRISMA statement for reporting systematic reviews and meta-analyses of studies that evaluate health care interventions: explanation and elaboration. PLoS Med 6, e1000100. doi: 10.1371/journal.pmed.1000100.	My review
Two cultivated legume plants reveal the enrichment process of the microbiome in the rhizocompartments	Web of sciences
Utilization of endophytic bacteria isolated from legume root nodules for plant growth promotion	Google scholar
Variability in symbiotic effectiveness of N2 fixing bacteria in Mimosa scabrella. Applied Soil Ecology 102, 19–25. doi: 10.1016/j.apsoil.2016.01.018.	My review
What If Root Nodules Are a Guesthouse for a Microbiome? The Case Study of <i>Acacia longifolia</i>	Web of sciences

## Sheet: Others
A Legume Genetic Framework Controls Infection of Nodules by Symbiotic and Endophytic Bacteria. PLoS Genet 11, e1005280. doi: 10.1371/journal.pgen.1005280.	Others
A Review Plant growth promoting rhizobacteria mediated amelioration of drought in crop plants. SOIL & ENVIRONMENT 38, 1–20. doi: 10.25252/SE/19/71760.	Others
Agrobacterium bv. 1 Strains Isolated from Nodules of Tropical Legumes. Systematic and Applied Microbiology 22, 119–132. doi: 10.1016/S0723-2020(99)80035-6.	Others
Agrobacterium leguminum sp. nov., isolated from nodules of Phaseolus vulgaris in Spain. International Journal of Systematic and Evolutionary Microbiology 71. doi: 10.1099/ijsem.0.005120.	Others
Antioxidant response of cowpea co-inoculated with plant growth-promoting bacteria under salt stress. Braz. J. Microbiol. 49, 513–521. doi: 10.1016/j.bjm.2017.12.003.	Others
Association of plant growth-promoting Serratia spp. with the root nodules of chickpea. Research in Microbiology 167, 510–520. doi: 10.1016/j.resmic.2016.04.001.	Others
Bacterial Associations with Legumes. Critical Reviews in Plant Sciences 34, 17–42. doi: 10.1080/07352689.2014.897899.	Others
Bacterial endophytes in agricultural crops. Can. J. Microbiol. 43, 895–914. doi: 10.1139/m97-131.	Others
Bioprospecting for Microbial Endophytes and Their Natural Products. Microbiol Mol Biol Rev 67, 491–502. doi: 10.1128/MMBR.67.4.491-502.2003.	Others
Biotechnological applications of beneficial microbiomes for evergreen agriculture and human health,” in New and Future Developments in Microbial Biotechnology and Bioengineering (Elsevier), 255–279. doi: 10.1016/B978-0-12-820528-0.00019-3.	Others
Characterization of multifaceted Bacillus sp. RM-2 for its use as plant growth promoting bioinoculant for crops grown in semi arid deserts. Applied Soil Ecology 59, 124–135. doi: 10.1016/j.apsoil.2011.08.001.	Others
Characterization of plant growth promoting rhizobacteria associated with chickpea (Cicer arietinum L.). International Journal of Plant Production 1. doi: 10.22069/ijpp.2012.532.	Others
Characterization of rhizobia isolated from leguminous plants and their impact on the growth of ICCV 2 variety of chickpea (Cicer arietinum L.). Heliyon 7, e08321. doi: 10.1016/j.heliyon.2021.e08321.	Others
Characterization of Root-Nodule Bacteria Isolated from Hedysarum spinosissimum L, Growing in Mining Sites of Northeastern Region of Morocco. SOJMID 4, 1–8. doi: 10.15226/sojmid/4/3/00156.	Others
Characterization of the Non-rhizobial Bacterial Community in the Nodule-Associated Soils of Akebono Soybeans and Isolation of Antibiotic Producing Amycolatopsis spp. Indian J Microbiol 62, 242–248. doi: 10.1007/s12088-022-00999-x.	Others
Checking Agriculture’s Pulse: Field Pea (Pisum Sativum L.), Sustainability, and Phosphorus Use Efficiency. Frontiers in Plant Science 10. Available at: https://www.frontiersin.org/articles/10.3389/fpls.2019.01489 [Accessed January 1, 2024].	Others
Conventional seed coating reduces prevalence of proteobacterial endophytes in Nicotiana tabacum. Industrial Crops and Products 155. doi: 10.1016/j.indcrop.2020.112784.	Others
Diverse bacteria associated with root nodules of spontaneous legumes in Tunisia and first report for nifH-like gene within the genera Microbacterium and Starkeya. Microbial ecology 51, 375–393.	Others
Diverse bacterial taxa inhabit root nodules of lucerne (Medicago sativa L.) in New Zealand pastoral soils. Plant and Soil 420, 1–10. doi: 10.1007/s11104-017-3395-6.	Others
Dry Matter, Grain Yield, and Yield Components of Dry Bean as Influenced by Nitrogen Fertilization and Rhizobia. Communications in Soil Science and Plant Analysis 45, 111–125. doi: 10.1080/00103624.2013.848877.	Others
Elucidation of quorum sensing components and their role in regulation of symbiotically important traits in Ensifer nodulating pigeon pea. Microbiological Research 231, 126354. doi: 10.1016/j.micres.2019.126354.	Others
Endophytes: An Environmental Friendly Bacteria for Plant Growth Promotion. International Journal of Current Microbiology and Applied Sciences 7, 1899–1911. doi: 10.20546/ijcmas.2018.702.229.	Others
Endophytic Bacteria Improve Plant Growth, Symbiotic Performance of Chickpea (Cicer arietinum L.) and Induce Suppression of Root Rot Caused by Fusarium solani under Salt Stress. Front. Microbiol. 8, 1887. doi: 10.3389/fmicb.2017.01887.	Others
Endophytic Bacteria in Plant Salt Stress Tolerance: Current and Future Prospects. J Plant Growth Regul 38, 650–668. doi: 10.1007/s00344-018-9880-1.	Others
Endophytic bacteria promote growth of the medicinal legume Clitoria ternatea L. by chemotactic activity. Arch Microbiol 202, 1049–1058. doi: 10.1007/s00203-020-01815-0.	Others
Endophytic bacterium Bacillus subtilis (BERA 71) improves salt tolerance in chickpea plants by regulating the plant defense mechanisms. Journal of Plant Interactions 13, 37–44.	Others
Endophytic fungi from medicinal plants: biodiversity and biotechnological applications,” in Microbial Endophytes (Elsevier), 273–305. doi: 10.1016/B978-0-12-819654-0.00011-9.	Others
Endophytic microorganisms in fundamental research and agriculture. Ecological genetics 17, 19–32. doi: 10.17816/ecogen17119-32.	Others
Enhanced phytoremdiation of Robinia pseudoacacia in heavy metal-contaminated soils with rhizobia and the associated bacterial community structure and function. Chemosphere 197, 729–740. doi: 10.1016/j.chemosphere.2018.01.102.	Others
Eutrophication: More Nitrogen Data Needed. Science 324, 721–722. doi: 10.1126/science.324_721b.	Others
Functional analysis and genome mining reveal high potential of biocontrol and plant growth promotion in nodule-inhabiting bacteria within Paenibacillus polymyxa complex. Frontiers in microbiology 11, 618601.	Others
Genetic Diversity and Host Range of Rhizobia Nodulating Lotus tenuis in Typical Soils of the Salado River Basin (Argentina). Appl Environ Microbiol 75, 1088–1098. doi: 10.1128/AEM.02405-08.	Others
Genetic diversity of root nodule bacteria nodulating Lotus corniculatus and Anthyllis vulneraria in Sweden. Systematic and Applied Microbiology 34, 267–275. doi: 10.1016/j.syapm.2011.01.006.	Others
Genomic Analysis of Endophytic Bacillus cereus T4S and Its Plant Growth-Promoting Traits. 10, 1776. doi: 10.3390/plants10091776.	Others
Harnessing Bacterial Endophytes for Promotion of Plant Growth and Biotechnological Applications: An Overview. Plants 10, 935. doi: 10.3390/plants10050935.	Others
Identification and characterization of endophytic bacteria isolated from root nodules of lentil (Lens culinaris L.) grown on saline soils. International Journal of Biology and Chemistry 14, 39–46. doi: 10.26577/ijbch.2021.v14.i2.05.	Others
Impact of carbon-rich dairy factory effluent on growth of perennial ryegrass (Lolium perenne) and soil microorganisms. European Journal of Soil Biology 42, 13–22. doi: 10.1016/j.ejsobi.2005.08.002.	Others
Improved Medicago sativa Nodulation under Stress Assisted by Variovorax sp. Endophytes. Plants 11, 1091. doi: 10.3390/plants11081091.	Others
Inoculation of zinc solubilizing Bacillus aryabhattai strains for improved growth, mobilization and biofortification of zinc in soybean and wheat cultivated in Vertisols of central India. Applied Soil Ecology 73, 87–96. doi: 10.1016/j.apsoil.2013.08.009.	Others
Interaction of Rhizospheric Bacteria and Nonrhizobial Endophytic Bacteria Moving from the Roots to the Rhizosphere of Pea Plants (Pisum sativum). Appl Biochem Microbiol 57, 514–520. doi: 10.1134/S0003683821040104.	Others
Invasion of rhizobial infection thread by non-rhizobia for colonization of Vigna radiata root nodules. FEMS Microbiol Lett 348, 58–65. doi: 10.1111/1574-6968.12245.	Others
Isolation and characterization of an endophytic bacterium, Bacillus megaterium BMN1, associated with root-nodules of Medicago sativa L. growing in Al-Ahsaa region, Saudi Arabia. Ann Microbiol 65, 1017–1026. doi: 10.1007/s13213-014-0946-4.	Others
Isolation and Characterization of Bacterial Endophytes from Small Nodules of Field-Grown Peanut. MICROORGANISMS 11. doi: 10.3390/microorganisms11081941.	Others
Isolation, Characterization and Phylogenetic Analysis of Nodule-Associated Bacteria from Mimosa Pudica L. Biosciences Biotechnology Research Asia 19, 645–655. doi: 10.13005/bbra/3017.	Others
Legume Nodules: Massive Infection in the Absence of Defense Induction. MPMI 32, 35–44. doi: 10.1094/MPMI-07-18-0205-FI.	Others
Medicago root nodule microbiomes: insights into a complex ecosystem with potential candidates for plant growth promotion. Plant and Soil 471. doi: 10.1007/s11104-021-05247-7.	Others
Micromonospora lupini sp. nov. and Micromonospora saelicesensis sp. nov., isolated from root nodules of Lupinus angustifolius. Int J Syst Evol Microbiol 57, 2799–2804. doi: 10.1099/ijs.0.65192-0.	Others
Micromonospora pisi sp. nov., isolated from root nodules of Pisum sativum. Int J Syst Evol Microbiol 60, 331–337. doi: 10.1099/ijs.0.012708-0.	Others
Molecular characterization and identification of plant growth promoting endophytic bacteria isolated from the root nodules of pea (Pisum sativum L.). World J Microbiol Biotechnol 30, 719–725. doi: 10.1007/s11274-013-1488-9.	Others
Morphologie und Physiologie der Pilze, Flechten und Myxomyceten. Engelmann Available at: https://books.google.co.ma/books?id=bUI-AAAAcAAJ.	Others
Nitrogen-fixation by endophytic bacteria in agricultural crops: recent advances. Nitrogen in agriculture. IntechOpen, London, GBR, 73–94.	Others
Nodulation of legumes by members of the β-subclass of Proteobacteria. Nature 411, 948–950. doi: 10.1038/35082070.	Others
Non-Rhizobial Endophytes Associated with Nodules of Vigna radiata L. and Their Combined Activity with Rhizobium sp. Curr Microbiol 79, 103. doi: 10.1007/s00284-022-02792-x.	Others
Non-Rhizobial Nodule Associated Bacteria (NAB) From Blackgram (Vigna mungo L.) and their possible role in plant growth promotion. Madras.Agric.J 106. doi: 10.29321/MAJ.	Others
Not just passengers, but co-pilots! Non-rhizobial nodule-associated bacteria promote cowpea growth and symbiosis with (brady)rhizobia. Journal of Applied Microbiology 134, lxac013. doi: 10.1093/jambio/lxac013.	Others
Ochrobactrum cytisi sp. nov., isolated from nodules of Cytisus scoparius in Spain. International Journal of Systematic and Evolutionary Microbiology 57, 784–788. doi: 10.1099/ijs.0.64613-0.	Others
Paenibacillus periandrae sp. nov., isolated from nodules of Periandra mediterranea. International Journal of Systematic and Evolutionary Microbiology 66, 1838–1843. doi: 10.1099/ijsem.0.000953.	Others
Paenibacillus sp. Strain UY79, Isolated from a Root Nodule of Arachis villosa, Displays a Broad Spectrum of Antifungal Activity. Applied and Environmental Microbiology 88, e01645-21. doi: 10.1128/AEM.01645-21.	Others
Plant Growth Promotion and Biocontrol Potentiality of Endophytes Isolated from Root Nodules of Sulla flexuosa L. Plants. International Journal of Agronomy 2023, 1–9. doi: 10.1155/2023/2451806.	Others
Plant growth promotion and genetic diversity of bacteria isolated from cowpea nodules. Pesquisa Agropecuária Brasileira 48, 1275–1284.	Others
Potential of root nodule nonrhizobial endophytic bacteria for growth promotion of Lotus corniculatus L. and Dactylis glomerata L. Journal of Applied Microbiology 131, 2929–2940.	Others
Production and metabolism of IAA by Enterobacter spp. (Gammaproteobacteria) isolated from root nodules of a legume Abrus precatorius L. Biocatalysis and Agricultural Biotechnology 4, 296–303. doi: 10.1016/j.bcab.2015.04.002.	Others
Proteome and Physiological Characterization of Halotolerant Nodule Endophytes: The Case of Rahnella aquatilis and Serratia plymuthica. Microorganisms 10, 890. doi: 10.3390/microorganisms10050890.	Others
Pseudonocardia acaciae sp. nov., isolated from roots of Acacia auriculiformis A. Cunn. ex Benth. Int J Syst Evol Microbiol 59, 1487–1491. doi: 10.1099/ijs.0.007724-0.	Others
Putative novel Bradyrhizobium and Phyllobacterium species isolated from root nodules of Chamaecytisus ruthenicus. Systematic and Applied Microbiology 43, 126056. doi: 10.1016/j.syapm.2020.126056.	Others
Rhizosphere microbiome: Engineering bacterial competitiveness for enhancing crop production. J Adv Res 24, 337–352. doi: 10.1016/j.jare.2020.04.014.	Others
Role of plant growth regulators as chemical signals in plant–microbe interactions: a double edged sword. Current Opinion in Plant Biology 27, 52–58. doi: 10.1016/j.pbi.2015.05.028.	Others
Screening and diversity of plant growth promoting endophytic bacteria from peanut. AJMR 7, 875–884. doi: 10.5897/AJMR12.1500.	Others
Screening and Molecular Identification of Endophytic Bacteria Isolated From Legumes Nodules and Roots Cultivated in Acacia Rhizosphere Soils Collected in an Arid Region, Tata-Akka in South of Morocco Address for Correspondence.	Others
Seasonal Surface Runoff Characteristics in the Semiarid Region of Western Heilongjiang Province in Northeast China—A Case of the Alun River Basin. Water 11, 557. doi: 10.3390/w11030557.	Others
Selection of Endophytic Strains for Enhanced Bacteria-Assisted Phytoremediation of Organic Pollutants Posing a Public Health Hazard. International Journal of Molecular Sciences 22, 9557. doi: 10.3390/ijms22179557.	Others
Solubilization of inorganic phosphate by endophytic Pseudomonas sp. from French bean nodules. Ratarstvo i povrtarstvo 51, 100–105. doi: 10.5937/ratpov51-6222.	Others
Stem inoculation with bacterial strains Bacillus amyloliquefaciens (GB03) and Microbacterium imperiale (MAIIF2a) mitigates Fusarium root rot in cassava. Phytoparasitica 47, 135–142. doi: 10.1007/s12600-018-0706-2.	Others
Symbiotic effectiveness of Rhizobium (Agrobacterium) compared to Ensifer (Sinorhizobium) and Bradyrhizobium genera for soybean inoculation under field conditions. Research Journal of Microbiology 9, 151.	Others
Synthesis of siderophores by plant-associated metallotolerant bacteria under exposure to Cd2+. Chemosphere 156, 312–325. doi: 10.1016/j.chemosphere.2016.04.130.	Others
Text mining and visualization using VOSviewer. doi: 10.48550/arXiv.1109.2058.	Others
The antibiosis of nodule-endophytic agrobacteria and its potential effect on nodule functioning of Phaseolus vulgaris. Arch Microbiol 194, 1013–1021. doi: 10.1007/s00203-012-0837-7.	Others
The application of plant growth promoting rhizobacteria (PGPR) in low input and organic cultivation of graminaceous crops; potential and problems*. Environmental biotechnology, 43–50.	Others
The PRISMA statement for reporting systematic reviews and meta-analyses of studies that evaluate health care interventions: explanation and elaboration. PLoS Med 6, e1000100. doi: 10.1371/journal.pmed.1000100.	Others
Variability in symbiotic effectiveness of N2 fixing bacteria in Mimosa scabrella. Applied Soil Ecology 102, 19–25. doi: 10.1016/j.apsoil.2016.01.018.	Others

## Sheet: My review
Herbaspirillum lusitanum sp. nov., a novel nitrogen-fixing bacterium associated with root nodules of Phaseolus vulgaris. INTERNATIONAL JOURNAL OF SYSTEMATIC AND EVOLUTIONARY MICROBIOLOGY 53, 1979–1983. doi: 10.1099/ijs.0.02677-0.	My review
A large diversity of non-rhizobial endophytes found in legume root nodules in Flanders (Belgium). Soil Biology and Biochemistry 83, 1–11. doi: 10.1016/j.soilbio.2015.01.002.	My review
A Legume Genetic Framework Controls Infection of Nodules by Symbiotic and Endophytic Bacteria. PLoS Genet 11, e1005280. doi: 10.1371/journal.pgen.1005280.	My review
A Metagenomic Approach to Identify Distinct Rhizospheric and Endophytic Bacterial Communities from Roots and Root Nodules of Vigna radiata,” in Understanding Host-Microbiome Interactions -	My review
A nodule endophytic Bacillus megaterium strain isolated from Medicago polymorpha enhances growth, promotes nodulation by Ensifer medicae and alleviates salt stress in alfalfa plants	My review
A Review Plant growth promoting rhizobacteria mediated amelioration of drought in crop plants. SOIL & ENVIRONMENT 38, 1–20. doi: 10.25252/SE/19/71760.	My review
ACC deaminase-containing Arthrobacter protophormiae induces NaCl stress tolerance through reduced ACC oxidase activity and ethylene production resulting in improved nodulation and mycorrhization in Pisum sativum.	My review
Agriculturally important microbial biofilms: Biodiversity, ecological significances, and biotechnological applications,” in New and Future Developments in Microbial Biotechnology and Bioengineering: Microbial Biofilms,	My review
Agrobacterium bv. 1 Strains Isolated from Nodules of Tropical Legumes. Systematic and Applied Microbiology 22, 119–132. doi: 10.1016/S0723-2020(99)80035-6.	My review
Agrobacterium leguminum sp. nov., isolated from nodules of Phaseolus vulgaris in Spain. International Journal of Systematic and Evolutionary Microbiology 71. doi: 10.1099/ijsem.0.005120.	My review
Antagonistic endophytic bacteria associated with nodules of soybean ( Glycine max L.) and plant growth-promoting properties. Brazilian Journal of Microbiology 49, 269–278. doi: 10.1016/j.bjm.2017.06.007.	My review
Anti-fungal activity of bacterial endophytes associated with legumes against Fusarium solani: Assessment of fungi soil suppressiveness and plant protection induction. APPLIED SOIL ECOLOGY 124, 131–140. doi: 10.1016/j.apsoil.2017.10.025.	My review
Antioxidant response of cowpea co-inoculated with plant growth-promoting bacteria under salt stress. Braz. J. Microbiol. 49, 513–521. doi: 10.1016/j.bjm.2017.12.003.	My review
Association of plant growth-promoting Serratia spp. with the root nodules of chickpea. Research in Microbiology 167, 510–520. doi: 10.1016/j.resmic.2016.04.001.	My review
Azospirillum lipoferum FK1 confers improved salt tolerance in chickpea (Cicer arietinum L.) by modulating osmolytes, antioxidant machinery and stress-related genes expression.	My review
Bacteria as Biocontrol Tool against Phytoparasitic Nematodes. Plants 10, 389. doi: 10.3390/plants10020389.	My review
Bacterial Associations with Legumes. Critical Reviews in Plant Sciences 34, 17–42. doi: 10.1080/07352689.2014.897899.	My review
Bacterial endophytes in agricultural crops. Can. J. Microbiol. 43, 895–914. doi: 10.1139/m97-131.	My review
Bacterial Endophytes of Plants: Diversity, Invasion Mechanisms and Effects on the Host,” in Endophytes: Biology and Biotechnology Sustainable Development and Biodiversity., ed.	My review
Biodiversity of endophytic bacteria which colonize red clover nodules, roots, stems and foliage and their influence on host growth. Biology and Fertility of Soils 25, 13–19.	My review
Biological nitrogen fixation by two Acacia species and associated root-nodule bacteria in a suburban Australian forest subjected to prescribed burning. Journal of Soils and Sediments 20, 122–132. doi: 10.1007/s11368-019-02446-9.	My review
Bioprospecting for Microbial Endophytes and Their Natural Products. Microbiol Mol Biol Rev 67, 491–502. doi: 10.1128/MMBR.67.4.491-502.2003.	My review
Biotechnological applications of beneficial microbiomes for evergreen agriculture and human health,” in New and Future Developments in Microbial Biotechnology and Bioengineering (Elsevier), 255–279. doi: 10.1016/B978-0-12-820528-0.00019-3.	My review
Characterization of endophytic bacteria isolated from root nodules of lentil in intercropping with durum wheat. Current Research in Microbial Sciences, 100205. doi: 10.1016/j.crmicr.2023.100205.	My review
Characterization of multifaceted Bacillus sp. RM-2 for its use as plant growth promoting bioinoculant for crops grown in semi arid deserts. Applied Soil Ecology 59, 124–135. doi: 10.1016/j.apsoil.2011.08.001.	My review
Characterization of plant growth promoting rhizobacteria associated with chickpea (Cicer arietinum L.). International Journal of Plant Production 1. doi: 10.22069/ijpp.2012.532.	My review
Characterization of rhizobia isolated from leguminous plants and their impact on the growth of ICCV 2 variety of chickpea (Cicer arietinum L.). Heliyon 7, e08321. doi: 10.1016/j.heliyon.2021.e08321.	My review
Characterization of Root-Nodule Bacteria Isolated from Hedysarum spinosissimum L, Growing in Mining Sites of Northeastern Region of Morocco. SOJMID 4, 1–8. doi: 10.15226/sojmid/4/3/00156.	My review
Characterization of root-nodule bacteria isolated from Vicia faba and selection of plant growth promoting isolates. WORLD JOURNAL OF MICROBIOLOGY & BIOTECHNOLOGY 29, 1099–1106. doi: 10.1007/s11274-013-1278-4.	My review
Characterization of the Non-rhizobial Bacterial Community in the Nodule-Associated Soils of Akebono Soybeans and Isolation of Antibiotic Producing Amycolatopsis spp. Indian J Microbiol 62, 242–248. doi: 10.1007/s12088-022-00999-x.	My review
Characterization of the plant growth promoting bacterium, Enterobacter cloacae MSR1, isolated from roots of non-nodulating Medicago sativa. SAUDI JOURNAL OF BIOLOGICAL SCIENCES 23, 79–86. doi: 10.1016/j.sjbs.2015.06.008.	My review
Checking Agriculture’s Pulse: Field Pea (Pisum Sativum L.), Sustainability, and Phosphorus Use Efficiency. Frontiers in Plant Science 10. Available at: https://www.frontiersin.org/articles/10.3389/fpls.2019.01489 [Accessed January 1, 2024].	My review
Coexistence of predominantly nonculturable rhizobia with diverse, endophytic bacterial taxa within nodules of wild legumes. FEMS microbiology ecology 63, 383–400.	My review
Control of Plant Pathogenic Fungi with Bacterial Endophytes,” in Microbial Root Endophytes Soil Biology., eds. B. J. E. Schulz, C. J. C. Boyle, and T. N. Sieber (Berlin, Heidelberg: Springer), 53–69. doi: 10.1007/3-540-33526-9_4.	My review
Conventional seed coating reduces prevalence of proteobacterial endophytes in Nicotiana tabacum. Industrial Crops and Products 155. doi: 10.1016/j.indcrop.2020.112784.	My review
Cowpea Nodules Harbor Non-rhizobial Bacterial Communities that Are Shaped by Soil Type Rather than Plant Genotype. Frontiers in Plant Science 7. doi: 10.3389/fpls.2016.02064.	My review
Distinct biogeographic patterns of rhizobia and non-rhizobial endophytes associated with soybean nodules across China. Science of The Total Environment 643, 569–578. doi: 10.1016/j.scitotenv.2018.06.240.	My review
Diverse bacteria associated with root nodules of spontaneous legumes in Tunisia and first report for nifH-like gene within the genera Microbacterium and Starkeya. Microbial ecology 51, 375–393.	My review
Diverse bacterial taxa inhabit root nodules of lucerne (Medicago sativa L.) in New Zealand pastoral soils. Plant and Soil 420, 1–10. doi: 10.1007/s11104-017-3395-6.	My review
Diversity of endophytic bacteria associated with nodules of two indigenous legumes at different altitudes of the Qilian Mountains in China. Systematic and Applied Microbiology 37, 457–465. doi: 10.1016/j.syapm.2014.05.009.	My review
Diversity of endophytic bacteria within nodules of the Sphaerophysa salsula in different regions of Loess Plateau in China. FEMS microbiology ecology 76, 463–475.	My review
Diversity of nodule-endophytic agrobacteria-like strains associated with different grain legumes in Tunisia. Systematic and Applied Microbiology 34, 524–530. doi: 10.1016/j.syapm.2011.01.009.	My review
Diversity of rhizobia and non-rhizobia endophytes isolated from root nodules of Trifolium sp. growing in lead and zinc mine site Guelma, Algeria. Archives of Microbiology 203, 3839–3849.	My review
Diversity of sporadic symbionts and nonsymbiotic endophytic bacteria isolated from nodules of woody, shrub, and food legumes in Ethiopia. Applied microbiology and biotechnology 97, 10117–10134.	My review
Diversity, Phylogeny and Plant Growth Promotion Traits of Nodule Associated Bacteria Isolated from Lotus parviflorus. Microorganisms 8, 499. doi: 10.3390/microorganisms8040499.	My review
Dry Matter, Grain Yield, and Yield Components of Dry Bean as Influenced by Nitrogen Fertilization and Rhizobia. Communications in Soil Science and Plant Analysis 45, 111–125. doi: 10.1080/00103624.2013.848877.	My review
Effects of rhizobial inoculation, cropping systems and growth stages on endophytic bacterial community of soybean roots. Plant and Soil 347, 147–161. doi: 10.1007/s11104-011-0835-6.	My review
Elucidation of quorum sensing components and their role in regulation of symbiotically important traits in Ensifer nodulating pigeon pea. Microbiological Research 231, 126354. doi: 10.1016/j.micres.2019.126354.	My review
Emended description of the genus Phyllobacterium and description of four novel species associated with plant roots: Phyllobacterium bourgognense sp. nov., Phyllobacterium ifriqiyense sp. nov., Phyllobacterium leguminum sp. nov.	My review
Endobacter medicaginis gen. nov., sp. nov., isolated from alfalfa nodules in an acidic soil. International Journal of Systematic and Evolutionary Microbiology 63, 1760–1765. doi: 10.1099/ijs.0.041368-0.	My review
Endophytes: An Environmental Friendly Bacteria for Plant Growth Promotion. International Journal of Current Microbiology and Applied Sciences 7, 1899–1911. doi: 10.20546/ijcmas.2018.702.229.	My review
Endophytic bacteria from root nodules of Ormosia macrocalyx with potential as plant growth promoters and antifungal activity. Journal of Environmental Biology 39, 997–1005. doi: 10.22438/jeb/39/6/MRN-693.	My review
Endophytic Bacteria Improve Plant Growth, Symbiotic Performance of Chickpea (Cicer arietinum L.) and Induce Suppression of Root Rot Caused by Fusarium solani under Salt Stress. Front. Microbiol. 8, 1887. doi: 10.3389/fmicb.2017.01887.	My review
Endophytic Bacteria in Plant Salt Stress Tolerance: Current and Future Prospects. J Plant Growth Regul 38, 650–668. doi: 10.1007/s00344-018-9880-1.	My review
Endophytic bacteria promote growth of the medicinal legume Clitoria ternatea L. by chemotactic activity. Arch Microbiol 202, 1049–1058. doi: 10.1007/s00203-020-01815-0.	My review
Endophytic bacterium Bacillus subtilis (BERA 71) improves salt tolerance in chickpea plants by regulating the plant defense mechanisms. Journal of Plant Interactions 13, 37–44.	My review
Endophytic Bosea spartocytisi sp. nov. Coexists with rhizobia in root nodules of Spartocytisus supranubius growing in soils of Teide National Park (Canary Islands). Systematic and Applied Microbiology 45, 126374. doi: 10.1016/j.syapm.2022.126374.	My review
Endophytic fungi from medicinal plants: biodiversity and biotechnological applications,” in Microbial Endophytes (Elsevier), 273–305. doi: 10.1016/B978-0-12-819654-0.00011-9.	My review
Endophytic microorganisms in fundamental research and agriculture. Ecological genetics 17, 19–32. doi: 10.17816/ecogen17119-32.	My review
Endophytic occupation of legume root nodules by nifH-positive non-rhizobial bacteria, and their efficacy in the groundnut (Arachis hypogaea). Ann Microbiol 66, 1397–1407. doi: 10.1007/s13213-016-1227-1.	My review
Endophytic occupation of peanut root nodules by opportunistic Gammaproteobacteria. Systematic and Applied Microbiology 32, 49–55. doi: 10.1016/j.syapm.2008.10.001.	My review
Endophytic passenger bacteria associated with Genista cinerea nodules growing in North African drylands. Rhizosphere 14. doi: 10.1016/j.rhisph.2020.100205.	My review
Enhanced growth and nodulation of pigeon pea by co-inoculation of Bacillus strains with Rhizobium spp. Bioresource Technology 99, 4544–4550. doi: 10.1016/j.biortech.2007.06.057.	My review
Enhanced legume growth and adaptation to degraded estuarine soils using Pseudomonas sp. nodule endophytes. Frontiers in Microbiology 13, 1005458.	My review
Enhanced phytoremdiation of Robinia pseudoacacia in heavy metal-contaminated soils with rhizobia and the associated bacterial community structure and function. Chemosphere 197, 729–740. doi: 10.1016/j.chemosphere.2018.01.102.	My review
Environmental filtering drives the establishment of the distinctive rhizosphere, bulk, and root nodule bacterial communities of Sophora davidii in hilly and gully regions of the Loess Plateau of China. Front. Microbiol. 13, 945127. doi: 10.3389/fmicb.2022.945127.	My review
Eutrophication: More Nitrogen Data Needed. Science 324, 721–722. doi: 10.1126/science.324_721b.	My review
Evaluation of PGPR and different concentration of phosphorus level on plant growth, yield and nutrient content of rice (Oryza sativa). Ecological Engineering 62, 123–128. doi: 10.1016/j.ecoleng.2013.10.013.	My review
Extra-slow-growing Tardiphaga strains isolated from nodules of Vavilovia formosa (Stev.) Fed. Arch Microbiol 197, 889–898. doi: 10.1007/s00203-015-1122-3.	My review
Functional analysis and genome mining reveal high potential of biocontrol and plant growth promotion in nodule-inhabiting bacteria within Paenibacillus polymyxa complex. Frontiers in microbiology 11, 618601.	My review
Functional diversity of cultivable endophytes from Cicer arietinum and Pisum sativum: Bioprospecting their plant growth potential. Biocatalysis and Agricultural Biotechnology 20, 101229. doi: 10.1016/j.bcab.2019.101229.	My review
Genetic characterization of root-nodule bacteria associated with Acacia salicina and A. stenophylla (Mimosaceae) across south-eastern Australia. International Journal of Systematic and Evolutionary Microbiology 61, 299–309. doi: 10.1099/ijs.0.021014-0.	My review
Genetic Diversity and Host Range of Rhizobia Nodulating Lotus tenuis in Typical Soils of the Salado River Basin (Argentina). Appl Environ Microbiol 75, 1088–1098. doi: 10.1128/AEM.02405-08.	My review
Genetic diversity of agrobacterium species isolated from nodules of common bean and soybean in Brazil, Mexico, Ecuador and Mozambique, and description of the new species agrobacterium fabacearum sp. nov.	My review
Genetic diversity of root nodule bacteria nodulating Lotus corniculatus and Anthyllis vulneraria in Sweden. Systematic and Applied Microbiology 34, 267–275. doi: 10.1016/j.syapm.2011.01.006.	My review
Genetic diversity, community structure and distribution of rhizobia in the root nodules of Caragana spp. from arid and semi-arid alkaline deserts, in the north of China. Systematic and Applied Microbiology 35, 239–245. doi: 10.1016/j.syapm.2012.02.004.	My review
Genetically and functionally diverse symbiotic and non-symbiotic native bacteria colonized root nodules of Erythrina brucei growing in different land use types in Ethiopia. RHIZOSPHERE 17. doi: 10.1016/j.rhisph.2020.100301.	My review
Genome insights into the pharmaceutical and plant growth promoting features of the novel species Nocardia alni sp. nov. BMC Genomics 23. doi: 10.1186/s12864-021-08257-y.	My review
Genomic Analysis of Endophytic Bacillus cereus T4S and Its Plant Growth-Promoting Traits. 10, 1776. doi: 10.3390/plants10091776.	My review
Groundnut (Arachis hypogaea) nodule Rhizobium and passenger endophytic bacterial cultivable diversity and their impact on plant growth promotion. Rhizosphere 17. doi: 10.1016/j.rhisph.2021.100309.	My review
Harnessing Bacterial Endophytes for Promotion of Plant Growth and Biotechnological Applications: An Overview. Plants 10, 935. doi: 10.3390/plants10050935.	My review
Harnessing Rhizobia to Improve Heavy-Metal Phytoremediation by Legumes. Genes 9, 542. doi: 10.3390/genes9110542.	My review
Highly diverse root endophyte bacterial community is driven by growth substrate and is plant genotype-independent in common bean (Phaseolus vulgaris L.). PeerJ 2020. doi: 10.7717/peerj.9423.	My review
Identification and Characteristics of Phosphate-solubilizing Endophytic Bacteria from Root Nodules of Lespedeza daurica ‘Jinnong No.1.’ Acta Agrestia Sinica 30, 3241. doi: 10.11733/j.issn.1007-0435.2022.12.009.	My review
Identification and characterization of endophytic bacteria isolated from root nodules of lentil (Lens culinaris L.) grown on saline soils. International Journal of Biology and Chemistry 14, 39–46. doi: 10.26577/ijbch.2021.v14.i2.05.	My review
Illumina sequencing of 16S rRNA tag shows disparity in rhizobial and non-rhizobial diversity associated with root nodules of mung bean (Vigna radiata L.) growing in different habitats in Pakistan. Microbiological research 231, 126356.	My review
Impact of carbon-rich dairy factory effluent on growth of perennial ryegrass (Lolium perenne) and soil microorganisms. European Journal of Soil Biology 42, 13–22. doi: 10.1016/j.ejsobi.2005.08.002.	My review
Improved Medicago sativa Nodulation under Stress Assisted by Variovorax sp. Endophytes. Plants 11, 1091. doi: 10.3390/plants11081091.	My review
Inoculation of Phaseolus vulgaris with the nodule-endophyte Agrobacterium sp. 10C2 affects richness and structure of rhizosphere bacterial communities and enhances nodulation and growth.	My review
Inoculation of zinc solubilizing Bacillus aryabhattai strains for improved growth, mobilization and biofortification of zinc in soybean and wheat cultivated in Vertisols of central India. Applied Soil Ecology 73, 87–96. doi: 10.1016/j.apsoil.2013.08.009.	My review
Insights into non-symbiotic plant growth promotion bacteria associated with nodules of Sphaerophysa salsula growing in northwestern China. Archives of microbiology 202, 399–409.	My review
Interaction of endophytic microbes with legumes. Journal of basic microbiology 52, 248–260.	My review
Interaction of Rhizospheric Bacteria and Nonrhizobial Endophytic Bacteria Moving from the Roots to the Rhizosphere of Pea Plants (Pisum sativum). Appl Biochem Microbiol 57, 514–520. doi: 10.1134/S0003683821040104.	My review
Invasion of rhizobial infection thread by non-rhizobia for colonization of Vigna radiata root nodules. FEMS Microbiol Lett 348, 58–65. doi: 10.1111/1574-6968.12245.	My review
Is the Application of Plant Probiotic Bacterial Consortia Always Beneficial for Plants? Exploring Synergies between Rhizobial and Non-Rhizobial Bacteria and Their Effects on Agro-Economically Valuable Crops. Life 10, 24. doi: 10.3390/life10030024.	My review
Isolation and characterization of an endophytic bacterium, Bacillus megaterium BMN1, associated with root-nodules of Medicago sativa L. growing in Al-Ahsaa region, Saudi Arabia. Ann Microbiol 65, 1017–1026. doi: 10.1007/s13213-014-0946-4.	My review
Isolation and Characterization of Bacterial Endophytes from Small Nodules of Field-Grown Peanut. MICROORGANISMS 11. doi: 10.3390/microorganisms11081941.	My review
Isolation and characterization of endophytes from nodules of Mimosa pudica with biotechnological potential. Microbiological research 218, 76–86.	My review
Isolation and Characterization of Nodule-Associated Exiguobacterium sp. from the Root Nodules of Fenugreek (Trigonella foenum-graecum) and Their Possible Role in Plant Growth Promotion. Int J Microbiol 2012, 693982. doi: 10.1155/2012/693982.	My review
Isolation and Characterization of Nonrhizobial Plant Growth Promoting Bacteria from Nodules of Kudzu (Pueraria thunbergiana) and Their Effect on Wheat Seedling Growth. Curr Microbiol 56, 134–139. doi: 10.1007/s00284-007-9062-z.	My review
Isolation and characterization of plant growth promoting endophytic bacterial isolates from root nodule of Lespedeza sp. Biology and fertility of soils. Available at: http://dx.doi.org/10.1007/s00374-010-0485-5 [Accessed August 16, 2022].	My review
Isolation, Characterization and Phylogenetic Analysis of Nodule-Associated Bacteria from Mimosa Pudica L. Biosciences Biotechnology Research Asia 19, 645–655. doi: 10.13005/bbra/3017.	My review
Isolation, characterization, and evaluation of bacterial root and nodule endophytes from chickpea cultivated in Northern India. Journal of Basic Microbiology 55, 74–81. doi: 10.1002/jobm.201300173.	My review
Isolation, characterization, and selection of heavy metal-resistant and plant growth-promoting endophytic bacteria from root nodules of Robinia pseudoacacia in a Pb/Zn mining area. Microbiol Res 217, 51–59. doi: 10.1016/j.micres.2018.09.002.	My review
Isolation, identification and plant growth promotion ability of endophytic bacteria associated with lupine root nodule grown in Tunisian soil. Archives of Microbiology 201, 1333–1349.	My review
Legume nodule endophytes more diverse than endophytes from roots of legumes or non legumes in soils of Haryana, India. J. Microbiol. Biotech. Res., 2013, 3 (3):83-92 3, 83–92.	My review
Legume Nodules: Massive Infection in the Absence of Defense Induction. MPMI 32, 35–44. doi: 10.1094/MPMI-07-18-0205-FI.	My review
Medicago root nodule microbiomes: insights into a complex ecosystem with potential candidates for plant growth promotion. Plant and Soil 471. doi: 10.1007/s11104-021-05247-7.	My review
Methylotrophic Methylobacterium Bacteria Nodulate and Fix Nitrogen in Symbiosis with Legumes. J Bacteriol 183, 214–220. doi: 10.1128/JB.183.1.214-220.2001.	My review
Microbial community structure and functional diversity of nitrogen-fixing bacteria associated with Colophospermum mopane. FEMS Microbiology Ecology 91. doi: 10.1093/femsec/fiv030.	My review
Micromonospora from nitrogen fixing nodules of alfalfa (Medicago sativa L.). A new promising Plant Probiotic Bacteria. Scientific Reports 4. doi: 10.1038/srep06389.	My review
Micromonospora lupini sp. nov. and Micromonospora saelicesensis sp. nov., isolated from root nodules of Lupinus angustifolius. Int J Syst Evol Microbiol 57, 2799–2804. doi: 10.1099/ijs.0.65192-0.	My review
Micromonospora phytophila sp nov and Micromonospora luteiviridis sp nov., isolated as natural inhabitants of plant nodules.	My review
Micromonospora pisi sp. nov., isolated from root nodules of Pisum sativum. Int J Syst Evol Microbiol 60, 331–337. doi: 10.1099/ijs.0.012708-0.	My review
Microsymbionts of Phaseolus vulgaris in acid and alkaline soils of Mexico. Systematic and Applied Microbiology 37, 605–612. doi: 10.1016/j.syapm.2014.08.005.	My review
Molecular and phenotypic characterization of endophytic bacteria isolated from sulla nodules. Microbial Pathogenesis 111, 225–231. doi: 10.1016/j.micpath.2017.08.049.	My review
Molecular characterization and identification of plant growth promoting endophytic bacteria isolated from the root nodules of pea (Pisum sativum L.). World J Microbiol Biotechnol 30, 719–725. doi: 10.1007/s11274-013-1488-9.	My review
Molecular identification and characterization of phytobeneficial osmotolerant endophytic bacteria inhabiting root nodules of the Saharan tree Vachellia tortilis subsp. raddiana. Arch Microbiol 205, 45. doi: 10.1007/s00203-022-03358-y.	My review
Morphologie und Physiologie der Pilze, Flechten und Myxomyceten. Engelmann Available at: https://books.google.co.ma/books?id=bUI-AAAAcAAJ.	My review
Multiple benefits of legumes for agriculture sustainability: an overview. Chemical and Biological Technologies in Agriculture 4, 2. doi: 10.1186/s40538-016-0085-1.	My review
Nitrogen-fixation by endophytic bacteria in agricultural crops: recent advances. Nitrogen in agriculture. IntechOpen, London, GBR, 73–94.	My review
Nodular Endophytes: An Untapped Diversity, in Beneficial Plant-microbial Interactions, ed. J. González-López (CRC Press), 215–236. doi: 10.1201/b15251-11.	My review
Nodulation of legumes by members of the β-subclass of Proteobacteria. Nature 411, 948–950. doi: 10.1038/35082070.	My review
Nodule-associated microbiome diversity in wild populations of Sulla coronaria reveals clues on the relative importance of culturable rhizobial symbionts and co-infecting endophytes. Microbiological Research 221, 10–14. doi: 10.1016/j.micres.2019.01.004.	My review
Nodules and roots of Vicia faba are inhabited by quite different populations of associated bacteria. Applied Soil Ecology 119, 72–79. doi: 10.1016/j.apsoil.2017.06.002.	My review
Non-Rhizobial Endophytes Associated with Nodules of Vigna radiata L. and Their Combined Activity with Rhizobium sp. Curr Microbiol 79, 103. doi: 10.1007/s00284-022-02792-x.	My review
Non-Rhizobial Nodule Associated Bacteria (NAB) From Blackgram (Vigna mungo L.) and their possible role in plant growth promotion. Madras.Agric.J 106. doi: 10.29321/MAJ.	My review
Non-rhizobial nodule endophytes improve nodulation, change root exudation pattern and promote the growth of lentil, for prospective application in fallow soil. Front. Plant Sci. 14, 1152875. doi: 10.3389/fpls.2023.1152875.	My review
Non-rhizobial peanut nodule bacteria promote maize (Zea mays L.) and peanut (Arachis hypogaea L.) growth in a simulated crop rotation system. Applied Soil Ecology 84, 208–212. doi: 10.1016/j.apsoil.2014.08.002.	My review
Not just passengers, but co-pilots! Non-rhizobial nodule-associated bacteria promote cowpea growth and symbiosis with (brady)rhizobia. Journal of Applied Microbiology 134, lxac013. doi: 10.1093/jambio/lxac013.	My review
Ochrobactrum cytisi sp. nov., isolated from nodules of Cytisus scoparius in Spain. International Journal of Systematic and Evolutionary Microbiology 57, 784–788. doi: 10.1099/ijs.0.64613-0.	My review
Paenibacillus farraposensis sp. nov., isolated from a root nodule of Arachis villosa. International Journal of Systematic and Evolutionary Microbiology 72, 005294. doi: 10.1099/ijsem.0.005294.	My review
Paenibacillus periandrae sp. nov., isolated from nodules of Periandra mediterranea. International Journal of Systematic and Evolutionary Microbiology 66, 1838–1843. doi: 10.1099/ijsem.0.000953.	My review
Paenibacillus sp. Strain UY79, Isolated from a Root Nodule of Arachis villosa, Displays a Broad Spectrum of Antifungal Activity. Applied and Environmental Microbiology 88, e01645-21. doi: 10.1128/AEM.01645-21.	My review
Phaseolus vulgaris is nodulated in northern Spain by Rhizobium leguminosarum strains harboring two nodC alleles present in American Rhizobium etli strains: biogeographical and evolutionary implications. Can. J. Microbiol. 56, 657–666. doi: 10.1139/W10-048.	My review
Phenotypic and Genotypic Diversity Among Symbiotic and Non-symbiotic Bacteria Present in Chickpea Nodules in Morocco. Frontiers in Microbiology 10.	My review
Phenotypic, molecular, and symbiotic characterization of the rhizobial symbionts isolated from Acacia saligna grown in different regions in Morocco: a multivariate approach. World J Microbiol Biotechnol 39, 343. doi: 10.1007/s11274-023-03775-1.	My review
Phosphate Solubilizing Rhizobacteria Could Have a Stronger Influence on Wheat Root Traits and Aboveground Physiology Than Rhizosphere P Solubilization. Front. Plant Sci. 11, 979. doi: 10.3389/fpls.2020.00979.	My review
Phyllobacterium endophyticum sp. nov., isolated from nodules of Phaseolus vulgaris. International Journal of Systematic and Evolutionary Microbiology 63, 821–826. doi: 10.1099/ijs.0.038497-0.	My review
Phylogenetic analyses of symbiotic nodulation genes support vertical and lateral gene co-transfer within the Bradyrhizobium genus. Molecular Phylogenetics and Evolution 30, 720–732. doi: 10.1016/S1055-7903(03)00255-0.	My review
Phylogeny and genetic diversity of native rhizobia nodulating common bean (Phaseolus vulgaris L.) in Ethiopia. Systematic and Applied Microbiology 35, 120–131. doi: 10.1016/j.syapm.2011.11.005.	My review
Plant Growth Promotion and Biocontrol Potentiality of Endophytes Isolated from Root Nodules of Sulla flexuosa L. Plants. International Journal of Agronomy 2023, 1–9. doi: 10.1155/2023/2451806.	My review
Plant growth promotion and genetic diversity of bacteria isolated from cowpea nodules. Pesquisa Agropecuária Brasileira 48, 1275–1284.	My review
Plant Growth Promotion and Suppression of Bacterial Leaf Blight in Rice by Inoculated Bacteria. PLoS ONE 11, e0160688. doi: 10.1371/journal.pone.0160688.	My review
Plant Growth-Promoting Bacteria: Mechanisms and Applications. Scientifica 2012, 1–15. doi: 10.6064/2012/963401.	My review
Plant growth-promoting rhizobacterial communities from an area under the influence of iron mining and from the adjacent phytophysiognomies which have high genetic diversity. Land Degradation and Development 31, 2237–2254. doi: 10.1002/ldr.3593.	My review
Plant-microbe-microbe interactions influence the faba bean nodule colonization by diverse endophytic bacteria. FEMS Microbiology Ecology 97. doi: 10.1093/femsec/fiab138.	My review
Polyphasic characterization of nitrogen-fixing and co-resident bacteria in nodules of Phaseolus lunatus inoculated with soils from Piauí State, Northeast Brazil. Symbiosis 80, 279–292. doi: 10.1007/s13199-020-00672-1.	My review
Potential of root nodule nonrhizobial endophytic bacteria for growth promotion of Lotus corniculatus L. and Dactylis glomerata L. Journal of Applied Microbiology 131, 2929–2940.	My review
Production and metabolism of IAA by Enterobacter spp. (Gammaproteobacteria) isolated from root nodules of a legume Abrus precatorius L. Biocatalysis and Agricultural Biotechnology 4, 296–303. doi: 10.1016/j.bcab.2015.04.002.	My review
Promoting the growth of Sulla flexuosa L. by endophytic root nodule bacteria authors and affiliations. WORLD JOURNAL OF MICROBIOLOGY & BIOTECHNOLOGY 39. doi: 10.1007/s11274-023-03699-w.	My review
Proteome and Physiological Characterization of Halotolerant Nodule Endophytes: The Case of Rahnella aquatilis and Serratia plymuthica. Microorganisms 10, 890. doi: 10.3390/microorganisms10050890.	My review
Pseudonocardia acaciae sp. nov., isolated from roots of Acacia auriculiformis A. Cunn. ex Benth. Int J Syst Evol Microbiol 59, 1487–1491. doi: 10.1099/ijs.0.007724-0.	My review
Putative novel Bradyrhizobium and Phyllobacterium species isolated from root nodules of Chamaecytisus ruthenicus. Systematic and Applied Microbiology 43, 126056. doi: 10.1016/j.syapm.2020.126056.	My review
Retrieved 16S rRNA and nifH sequences reveal co-dominance of Bradyrhizobium and Ensifer (Sinorhizobium) strains in field-collected root nodules of the promiscuous host Vigna radiata (L.)	My review
Rhizobia and endophytic bacteria isolated from rainforest fragments within an iron ore mining site of the Eastern Brazilian Amazon. Brazilian Journal of Microbiology 52, 1461–1474. doi: 10.1007/s42770-021-00524-0.	My review
Rhizobia with different symbiotic efficiencies nodulate Acaciella angustissima in Mexico, including Sinorhizobium chiapanecum sp. nov. which has common symbiotic genes with Sinorhizobium mexicanum	My review
Rhizosphere microbiome: Engineering bacterial competitiveness for enhancing crop production. J Adv Res 24, 337–352. doi: 10.1016/j.jare.2020.04.014.	My review
Role of plant growth regulators as chemical signals in plant–microbe interactions: a double edged sword. Current Opinion in Plant Biology 27, 52–58. doi: 10.1016/j.pbi.2015.05.028.	My review
Root nodule bacteria from Clitoria ternatea L. are putative invasive nonrhizobial endophytes. Canadian Journal of Microbiology 61, 131–142. doi: 10.1139/cjm-2014-0483.	My review
Screening and diversity of plant growth promoting endophytic bacteria from peanut. AJMR 7, 875–884. doi: 10.5897/AJMR12.1500.	My review
Screening and Molecular Identification of Endophytic Bacteria Isolated From Legumes Nodules and Roots Cultivated in Acacia Rhizosphere Soils Collected in an Arid Region, Tata-Akka in South of Morocco Address for Correspondence.	My review
Screening of stress tolerant bacterial strains possessing interesting multi-plant growth promoting traits isolated from root nodules of Phaseolus vulgaris L. BIOCATALYSIS AND AGRICULTURAL BIOTECHNOLOGY 20. doi: 10.1016/j.bcab.2019.101225.	My review
Seasonal Surface Runoff Characteristics in the Semiarid Region of Western Heilongjiang Province in Northeast China—A Case of the Alun River Basin. Water 11, 557. doi: 10.3390/w11030557.	My review
Selection of Endophytic Strains for Enhanced Bacteria-Assisted Phytoremediation of Organic Pollutants Posing a Public Health Hazard. International Journal of Molecular Sciences 22, 9557. doi: 10.3390/ijms22179557.	My review
Shinella kummerowiae sp. nov., a symbiotic bacterium isolated from root nodules of the herbal legume Kummerowia stipulacea. INTERNATIONAL JOURNAL OF SYSTEMATIC AND EVOLUTIONARY MICROBIOLOGY 58, 1409–1413. doi: 10.1099/ijs.0.65723-0.	My review
Sinorhizobium americanum symbiovar mediterranense is a predominant symbiont that nodulates and fixes nitrogen with common bean (Phaseolus vulgaris L.) in a Northern Tunisian field. Systematic and Applied Microbiology	My review
Solubilization of inorganic phosphate by endophytic Pseudomonas sp. from French bean nodules. Ratarstvo i povrtarstvo 51, 100–105. doi: 10.5937/ratpov51-6222.	My review
Soybean Root Nodule and Rhizosphere Microbiome: Distribution of Rhizobial and Nonrhizobial Endophytes. Appl Environ Microbiol 87, e02884-20. doi: 10.1128/AEM.02884-20.	My review
Stem inoculation with bacterial strains Bacillus amyloliquefaciens (GB03) and Microbacterium imperiale (MAIIF2a) mitigates Fusarium root rot in cassava. Phytoparasitica 47, 135–142. doi: 10.1007/s12600-018-0706-2.	My review
Study of phenanthrene utilizing bacterial consortia associated with cowpea (Vigna unguiculata) root nodules. World Journal of Microbiology and Biotechnology 31, 415–433. doi: 10.1007/s11274-014-1796-8.	My review
Symbiotic effectiveness of Rhizobium (Agrobacterium) compared to Ensifer (Sinorhizobium) and Bradyrhizobium genera for soybean inoculation under field conditions. Research Journal of Microbiology 9, 151.	My review
Symbiotic efficiency and genetic characterization of rhizobia and non rhizobial endophytes associated with cowpea grown in semi-arid tropics of Kenya. Heliyon 7, e06867.	My review
Synthesis of siderophores by plant-associated metallotolerant bacteria under exposure to Cd2+. Chemosphere 156, 312–325. doi: 10.1016/j.chemosphere.2016.04.130.	My review
Text mining and visualization using VOSviewer. doi: 10.48550/arXiv.1109.2058.	My review
The antibiosis of nodule-endophytic agrobacteria and its potential effect on nodule functioning of Phaseolus vulgaris. Arch Microbiol 194, 1013–1021. doi: 10.1007/s00203-012-0837-7.	My review
The application of plant growth promoting rhizobacteria (PGPR) in low input and organic cultivation of graminaceous crops; potential and problems*. Environmental biotechnology, 43–50.	My review
The genus Micromonospora is widespread in legume root nodules: the example of Lupinus angustifolius. ISME J 4, 1265–1281. doi: 10.1038/ismej.2010.55.	My review
The nodule microbiome: N2-fixing rhizobia do not live alone. Phytobiomes Journal 1, 70–82.	My review
The phenotypic, phylogenetic and symbiotic characterization of rhizobia nodulating Lotus sp in Tunisian arid soils. ANNALS OF MICROBIOLOGY 64, 355–362. doi: 10.1007/s13213-013-0670-5.	My review
The PRISMA statement for reporting systematic reviews and meta-analyses of studies that evaluate health care interventions: explanation and elaboration. PLoS Med 6, e1000100. doi: 10.1371/journal.pmed.1000100.	My review
Two cultivated legume plants reveal the enrichment process of the microbiome in the rhizocompartments. MOLECULAR ECOLOGY 26, 1641–1651. doi: 10.1111/mec.14027.	My review
Utilization of Endophytic Bacteria Isolated from Legume Root Nodules for Plant Growth Promotion, in Field Crops: Sustainable Management by PGPR Sustainable Development and Biodiversity.,	My review
Variability in symbiotic effectiveness of N2 fixing bacteria in Mimosa scabrella. Applied Soil Ecology 102, 19–25. doi: 10.1016/j.apsoil.2016.01.018.	My review
What If Root Nodules Are a Guesthouse for a Microbiome? The Case Study of Acacia longifolia. BIOLOGY-BASEL 12. doi: 10.3390/biology12091168.	My review

## Sheet: After Reviewing
A large diversity of non-rhizobial endophytes found in legume root nodules in Flanders (Belgium). Soil Biology and Biochemistry 83, 1–11. doi: 10.1016/j.soilbio.2015.01.002.
A Legume Genetic Framework Controls Infection of Nodules by Symbiotic and Endophytic Bacteria. PLoS Genet 11, e1005280. doi: 10.1371/journal.pgen.1005280.
A Metagenomic Approach to Identify Distinct Rhizospheric and Endophytic Bacterial Communities from Roots and Root Nodules of Vigna radiata,” in Understanding Host-Microbiome Interactions -
A nodule endophytic Bacillus megaterium strain isolated from Medicago polymorpha enhances growth, promotes nodulation by Ensifer medicae and alleviates salt stress in alfalfa plants
A Review Plant growth promoting rhizobacteria mediated amelioration of drought in crop plants. SOIL & ENVIRONMENT 38, 1–20. doi: 10.25252/SE/19/71760.
ACC deaminase-containing Arthrobacter protophormiae induces NaCl stress tolerance through reduced ACC oxidase activity and ethylene production resulting in improved nodulation and mycorrhization in Pisum sativum.
Agriculturally important microbial biofilms: Biodiversity, ecological significances, and biotechnological applications,” in New and Future Developments in Microbial Biotechnology and Bioengineering: Microbial Biofilms,
Agrobacterium bv. 1 Strains Isolated from Nodules of Tropical Legumes. Systematic and Applied Microbiology 22, 119–132. doi: 10.1016/S0723-2020(99)80035-6.
Agrobacterium leguminum sp. nov., isolated from nodules of Phaseolus vulgaris in Spain. International Journal of Systematic and Evolutionary Microbiology 71. doi: 10.1099/ijsem.0.005120.
Alpha-, gamma- and beta-proteobacteria detected in legume nodules in Latvia, using full-length 16S rRNA gene sequencing
Alteration of soil rhizobial populations by rabbit latrines could impair symbiotic nitrogen fixation in the insular alpine ecosystem of Teide National Park
Antagonistic endophytic bacteria associated with nodules of soybean ( Glycine max L.) and plant growth-promoting properties. Brazilian Journal of Microbiology 49, 269–278. doi: 10.1016/j.bjm.2017.06.007.
Anti-fungal activity of bacterial endophytes associated with legumes against Fusarium solani: Assessment of fungi soil suppressiveness and plant protection induction. APPLIED SOIL ECOLOGY 124, 131–140. doi: 10.1016/j.apsoil.2017.10.025.
Antioxidant response of cowpea co-inoculated with plant growth-promoting bacteria under salt stress. Braz. J. Microbiol. 49, 513–521. doi: 10.1016/j.bjm.2017.12.003.
Association of plant growth-promoting Serratia spp. with the root nodules of chickpea. Research in Microbiology 167, 510–520. doi: 10.1016/j.resmic.2016.04.001.
Azospirillum lipoferum FK1 confers improved salt tolerance in chickpea (Cicer arietinum L.) by modulating osmolytes, antioxidant machinery and stress-related genes expression.
Bacteria as Biocontrol Tool against Phytoparasitic Nematodes. Plants 10, 389. doi: 10.3390/plants10020389.
Bacterial Associations with Legumes. Critical Reviews in Plant Sciences 34, 17–42. doi: 10.1080/07352689.2014.897899.
Bacterial endophytes in agricultural crops. Can. J. Microbiol. 43, 895–914. doi: 10.1139/m97-131.
Bacterial Endophytes of Plants: Diversity, Invasion Mechanisms and Effects on the Host,” in Endophytes: Biology and Biotechnology Sustainable Development and Biodiversity., ed.
Biodiversity of endophytic bacteria which colonize red clover nodules, roots, stems and foliage and their influence on host growth. Biology and Fertility of Soils 25, 13–19.
Biological nitrogen fixation by two Acacia species and associated root-nodule bacteria in a suburban Australian forest subjected to prescribed burning. Journal of Soils and Sediments 20, 122–132. doi: 10.1007/s11368-019-02446-9.
Bioprospecting for Microbial Endophytes and Their Natural Products. Microbiol Mol Biol Rev 67, 491–502. doi: 10.1128/MMBR.67.4.491-502.2003.
Biotechnological applications of beneficial microbiomes for evergreen agriculture and human health,” in New and Future Developments in Microbial Biotechnology and Bioengineering (Elsevier), 255–279. doi: 10.1016/B978-0-12-820528-0.00019-3.
Characterization of endophytic bacteria isolated from root nodules of lentil in intercropping with durum wheat. Current Research in Microbial Sciences, 100205. doi: 10.1016/j.crmicr.2023.100205.
Characterization of multifaceted Bacillus sp. RM-2 for its use as plant growth promoting bioinoculant for crops grown in semi arid deserts. Applied Soil Ecology 59, 124–135. doi: 10.1016/j.apsoil.2011.08.001.
Characterization of plant growth promoting rhizobacteria associated with chickpea (Cicer arietinum L.). International Journal of Plant Production 1. doi: 10.22069/ijpp.2012.532.
Characterization of rhizobia isolated from leguminous plants and their impact on the growth of ICCV 2 variety of chickpea (Cicer arietinum L.). Heliyon 7, e08321. doi: 10.1016/j.heliyon.2021.e08321.
Characterization of Root-Nodule Bacteria Isolated from Hedysarum spinosissimum L, Growing in Mining Sites of Northeastern Region of Morocco. SOJMID 4, 1–8. doi: 10.15226/sojmid/4/3/00156.
Characterization of root-nodule bacteria isolated from Vicia faba and selection of plant growth promoting isolates. WORLD JOURNAL OF MICROBIOLOGY & BIOTECHNOLOGY 29, 1099–1106. doi: 10.1007/s11274-013-1278-4.
Characterization of symbiotic and endophytic bacteria isolated from root nodules of herbaceous legumes grown in Qinghai-Tibet plateau and in other zones of China
Characterization of the Non-rhizobial Bacterial Community in the Nodule-Associated Soils of Akebono Soybeans and Isolation of Antibiotic Producing Amycolatopsis spp. Indian J Microbiol 62, 242–248. doi: 10.1007/s12088-022-00999-x.
Characterization of the plant growth promoting bacterium, Enterobacter cloacae MSR1, isolated from roots of non-nodulating Medicago sativa. SAUDI JOURNAL OF BIOLOGICAL SCIENCES 23, 79–86. doi: 10.1016/j.sjbs.2015.06.008.
Characterizing Nodule Endophyte Communities in Glycine Max and Lablab Purpureus Using Next-Generation Sequencing
Checking Agriculture’s Pulse: Field Pea (Pisum Sativum L.), Sustainability, and Phosphorus Use Efficiency. Frontiers in Plant Science 10. Available at: https://www.frontiersin.org/articles/10.3389/fpls.2019.01489 [Accessed January 1, 2024].
Chryseobacterium indologenes A Novel Root Nodule Endophyte in Vigna radiata
Coexistence of predominantly nonculturable rhizobia with diverse, endophytic bacterial taxa within nodules of wild legumes. FEMS microbiology ecology 63, 383–400.
Control of Plant Pathogenic Fungi with Bacterial Endophytes,” in Microbial Root Endophytes Soil Biology., eds. B. J. E. Schulz, C. J. C. Boyle, and T. N. Sieber (Berlin, Heidelberg: Springer), 53–69. doi: 10.1007/3-540-33526-9_4.
Conventional seed coating reduces prevalence of proteobacterial endophytes in Nicotiana tabacum. Industrial Crops and Products 155. doi: 10.1016/j.indcrop.2020.112784.
Cowpea Nodules Harbor Non-rhizobial Bacterial Communities that Are Shaped by Soil Type Rather than Plant Genotype. Frontiers in Plant Science 7. doi: 10.3389/fpls.2016.02064.
Delineation of Paraburkholderia tuberum sensu stricto and description of Paraburkholderia podalyriae sp. nov. nodulating the South African legume Podalyria calyptrata
Distinct biogeographic patterns of rhizobia and non-rhizobial endophytes associated with soybean nodules across China. Science of The Total Environment 643, 569–578. doi: 10.1016/j.scitotenv.2018.06.240.
Diverse bacteria associated with root nodules of spontaneous legumes in Tunisia and first report for nifH-like gene within the genera Microbacterium and Starkeya. Microbial ecology 51, 375–393.
Diverse bacterial taxa inhabit root nodules of lucerne (Medicago sativa L.) in New Zealand pastoral soils. Plant and Soil 420, 1–10. doi: 10.1007/s11104-017-3395-6.
Diversity of culturable ericoid mycorrhizal fungi of Rhododendron decorum in Yunnan, China
Diversity of endophytic bacteria associated with nodules of two indigenous legumes at different altitudes of the Qilian Mountains in China. Systematic and Applied Microbiology 37, 457–465. doi: 10.1016/j.syapm.2014.05.009.
Diversity of endophytic bacteria within nodules of the Sphaerophysa salsula in different regions of Loess Plateau in China. FEMS microbiology ecology 76, 463–475.
Diversity of nodule-endophytic agrobacteria-like strains associated with different grain legumes in Tunisia. Systematic and Applied Microbiology 34, 524–530. doi: 10.1016/j.syapm.2011.01.009.
Diversity of rhizobia and non-rhizobia endophytes isolated from root nodules of Trifolium sp. growing in lead and zinc mine site Guelma, Algeria. Archives of Microbiology 203, 3839–3849.
Diversity of sporadic symbionts and nonsymbiotic endophytic bacteria isolated from nodules of woody, shrub, and food legumes in Ethiopia. Applied microbiology and biotechnology 97, 10117–10134.
Diversity, Phylogeny and Plant Growth Promotion Traits of Nodule Associated Bacteria Isolated from Lotus parviflorus. Microorganisms 8, 499. doi: 10.3390/microorganisms8040499.
Dry Matter, Grain Yield, and Yield Components of Dry Bean as Influenced by Nitrogen Fertilization and Rhizobia. Communications in Soil Science and Plant Analysis 45, 111–125. doi: 10.1080/00103624.2013.848877.
Effects of rhizobial inoculation, cropping systems and growth stages on endophytic bacterial community of soybean roots. Plant and Soil 347, 147–161. doi: 10.1007/s11104-011-0835-6.
Elucidation of quorum sensing components and their role in regulation of symbiotically important traits in Ensifer nodulating pigeon pea. Microbiological Research 231, 126354. doi: 10.1016/j.micres.2019.126354.
Emended description of the genus Phyllobacterium and description of four novel species associated with plant roots: Phyllobacterium bourgognense sp. nov., Phyllobacterium ifriqiyense sp. nov., Phyllobacterium leguminum sp. nov.
Endobacter medicaginis gen. nov., sp. nov., isolated from alfalfa nodules in an acidic soil. International Journal of Systematic and Evolutionary Microbiology 63, 1760–1765. doi: 10.1099/ijs.0.041368-0.
Endophytes: An Environmental Friendly Bacteria for Plant Growth Promotion. International Journal of Current Microbiology and Applied Sciences 7, 1899–1911. doi: 10.20546/ijcmas.2018.702.229.
Endophytic bacteria from root nodules of Ormosia macrocalyx with potential as plant growth promoters and antifungal activity. Journal of Environmental Biology 39, 997–1005. doi: 10.22438/jeb/39/6/MRN-693.
Endophytic Bacteria Improve Plant Growth, Symbiotic Performance of Chickpea (Cicer arietinum L.) and Induce Suppression of Root Rot Caused by Fusarium solani under Salt Stress. Front. Microbiol. 8, 1887. doi: 10.3389/fmicb.2017.01887.
Endophytic Bacteria in Plant Salt Stress Tolerance: Current and Future Prospects. J Plant Growth Regul 38, 650–668. doi: 10.1007/s00344-018-9880-1.
Endophytic bacteria in toxic south african plants: Identification, phylogeny and possible involvement in gousiekte
Endophytic bacteria promote growth of the medicinal legume Clitoria ternatea L. by chemotactic activity. Arch Microbiol 202, 1049–1058. doi: 10.1007/s00203-020-01815-0.
Endophytic bacterium Bacillus subtilis (BERA 71) improves salt tolerance in chickpea plants by regulating the plant defense mechanisms. Journal of Plant Interactions 13, 37–44.
Endophytic Bosea spartocytisi sp. nov. Coexists with rhizobia in root nodules of Spartocytisus supranubius growing in soils of Teide National Park (Canary Islands). Systematic and Applied Microbiology 45, 126374. doi: 10.1016/j.syapm.2022.126374.
Endophytic fungi from medicinal plants: biodiversity and biotechnological applications,” in Microbial Endophytes (Elsevier), 273–305. doi: 10.1016/B978-0-12-819654-0.00011-9.
Endophytic microorganisms in fundamental research and agriculture. Ecological genetics 17, 19–32. doi: 10.17816/ecogen17119-32.
Endophytic occupation of legume root nodules by nifH-positive non-rhizobial bacteria, and their efficacy in the groundnut (Arachis hypogaea). Ann Microbiol 66, 1397–1407. doi: 10.1007/s13213-016-1227-1.
Endophytic occupation of peanut root nodules by opportunistic Gammaproteobacteria. Systematic and Applied Microbiology 32, 49–55. doi: 10.1016/j.syapm.2008.10.001.
Endophytic passenger bacteria associated with Genista cinerea nodules growing in North African drylands. Rhizosphere 14. doi: 10.1016/j.rhisph.2020.100205.
Enhanced growth and nodulation of pigeon pea by co-inoculation of Bacillus strains with Rhizobium spp. Bioresource Technology 99, 4544–4550. doi: 10.1016/j.biortech.2007.06.057.
Enhanced legume growth and adaptation to degraded estuarine soils using Pseudomonas sp. nodule endophytes. Frontiers in Microbiology 13, 1005458.
Enhanced phytoremdiation of Robinia pseudoacacia in heavy metal-contaminated soils with rhizobia and the associated bacterial community structure and function. Chemosphere 197, 729–740. doi: 10.1016/j.chemosphere.2018.01.102.
Environmental filtering drives the establishment of the distinctive rhizosphere, bulk, and root nodule bacterial communities of Sophora davidii in hilly and gully regions of the Loess Plateau of China. Front. Microbiol. 13, 945127. doi: 10.3389/fmicb.2022.945127.
Eutrophication: More Nitrogen Data Needed. Science 324, 721–722. doi: 10.1126/science.324_721b.
Evaluation of PGPR and different concentration of phosphorus level on plant growth, yield and nutrient content of rice (Oryza sativa). Ecological Engineering 62, 123–128. doi: 10.1016/j.ecoleng.2013.10.013.
Extra-slow-growing Tardiphaga strains isolated from nodules of Vavilovia formosa (Stev.) Fed. Arch Microbiol 197, 889–898. doi: 10.1007/s00203-015-1122-3.
Fontibacillus phaseoli sp. Nov. isolated from Phaseolus vulgaris nodules
From Microns to Meters: Exploring Advances in Legume Microbiome Diversity for Agroecosystem Benefits
Functional analysis and genome mining reveal high potential of biocontrol and plant growth promotion in nodule-inhabiting bacteria within Paenibacillus polymyxa complex. Frontiers in microbiology 11, 618601.
Functional diversity of cultivable endophytes from Cicer arietinum and Pisum sativum: Bioprospecting their plant growth potential. Biocatalysis and Agricultural Biotechnology 20, 101229. doi: 10.1016/j.bcab.2019.101229.
Genetic characterization of root-nodule bacteria associated with Acacia salicina and A. stenophylla (Mimosaceae) across south-eastern Australia. International Journal of Systematic and Evolutionary Microbiology 61, 299–309. doi: 10.1099/ijs.0.021014-0.
Genetic Diversity and Host Range of Rhizobia Nodulating Lotus tenuis in Typical Soils of the Salado River Basin (Argentina). Appl Environ Microbiol 75, 1088–1098. doi: 10.1128/AEM.02405-08.
Genetic diversity of agrobacterium species isolated from nodules of common bean and soybean in Brazil, Mexico, Ecuador and Mozambique, and description of the new species agrobacterium fabacearum sp. nov.
Genetic diversity of root nodule bacteria nodulating Lotus corniculatus and Anthyllis vulneraria in Sweden. Systematic and Applied Microbiology 34, 267–275. doi: 10.1016/j.syapm.2011.01.006.
Genetic diversity, community structure and distribution of rhizobia in the root nodules of Caragana spp. from arid and semi-arid alkaline deserts, in the north of China. Systematic and Applied Microbiology 35, 239–245. doi: 10.1016/j.syapm.2012.02.004.
Genetically and functionally diverse symbiotic and non-symbiotic native bacteria colonized root nodules of Erythrina brucei growing in different land use types in Ethiopia. RHIZOSPHERE 17. doi: 10.1016/j.rhisph.2020.100301.
Genome features of the Endophytic Actinobacterium Micromonospora lupini strain lupac 08: On the process of adaptation to an Endophytic life style? e108522
Genome insights into the pharmaceutical and plant growth promoting features of the novel species Nocardia alni sp. nov. BMC Genomics 23. doi: 10.1186/s12864-021-08257-y.
Genomic Analysis of Endophytic Bacillus cereus T4S and Its Plant Growth-Promoting Traits. 10, 1776. doi: 10.3390/plants10091776.
Genotypic and symbiotic diversity of native rhizobia nodulating red pea (Lathyrus cicera L.) in Tunisia
Groundnut (Arachis hypogaea) nodule Rhizobium and passenger endophytic bacterial cultivable diversity and their impact on plant growth promotion. Rhizosphere 17. doi: 10.1016/j.rhisph.2021.100309.
Harnessing Bacterial Endophytes for Promotion of Plant Growth and Biotechnological Applications: An Overview. Plants 10, 935. doi: 10.3390/plants10050935.
Harnessing Rhizobia to Improve Heavy-Metal Phytoremediation by Legumes. Genes 9, 542. doi: 10.3390/genes9110542.
Herbaspirillum lusitanum sp. nov., a novel nitrogen-fixing bacterium associated with root nodules of Phaseolus vulgaris. INTERNATIONAL JOURNAL OF SYSTEMATIC AND EVOLUTIONARY MICROBIOLOGY 53, 1979–1983. doi: 10.1099/ijs.0.02677-0.
Highly diverse root endophyte bacterial community is driven by growth substrate and is plant genotype-independent in common bean (Phaseolus vulgaris L.). PeerJ 2020. doi: 10.7717/peerj.9423.
How plants recruit their microbiome? New insights into beneficial interactions
Identification and Characteristics of Phosphate-solubilizing Endophytic Bacteria from Root Nodules of Lespedeza daurica ‘Jinnong No.1.’ Acta Agrestia Sinica 30, 3241. doi: 10.11733/j.issn.1007-0435.2022.12.009.
Identification and characterization of endophytic bacteria isolated from root nodules of lentil (Lens culinaris L.) grown on saline soils. International Journal of Biology and Chemistry 14, 39–46. doi: 10.26577/ijbch.2021.v14.i2.05.
Illumina sequencing of 16S rRNA tag shows disparity in rhizobial and non-rhizobial diversity associated with root nodules of mung bean (Vigna radiata L.) growing in different habitats in Pakistan. Microbiological research 231, 126356.
Impact of carbon-rich dairy factory effluent on growth of perennial ryegrass (Lolium perenne) and soil microorganisms. European Journal of Soil Biology 42, 13–22. doi: 10.1016/j.ejsobi.2005.08.002.
Improved Medicago sativa Nodulation under Stress Assisted by Variovorax sp. Endophytes. Plants 11, 1091. doi: 10.3390/plants11081091.
Inoculation of Phaseolus vulgaris with the nodule-endophyte Agrobacterium sp. 10C2 affects richness and structure of rhizosphere bacterial communities and enhances nodulation and growth.
Inoculation of zinc solubilizing Bacillus aryabhattai strains for improved growth, mobilization and biofortification of zinc in soybean and wheat cultivated in Vertisols of central India. Applied Soil Ecology 73, 87–96. doi: 10.1016/j.apsoil.2013.08.009.
Insights into non-symbiotic plant growth promotion bacteria associated with nodules of Sphaerophysa salsula growing in northwestern China. Archives of microbiology 202, 399–409.
Interaction of endophytic microbes with legumes. Journal of basic microbiology 52, 248–260.
Interaction of Rhizospheric Bacteria and Nonrhizobial Endophytic Bacteria Moving from the Roots to the Rhizosphere of Pea Plants (Pisum sativum). Appl Biochem Microbiol 57, 514–520. doi: 10.1134/S0003683821040104.
Invasion of rhizobial infection thread by non-rhizobia for colonization of Vigna radiata root nodules. FEMS Microbiol Lett 348, 58–65. doi: 10.1111/1574-6968.12245.
Is the Application of Plant Probiotic Bacterial Consortia Always Beneficial for Plants? Exploring Synergies between Rhizobial and Non-Rhizobial Bacteria and Their Effects on Agro-Economically Valuable Crops. Life 10, 24. doi: 10.3390/life10030024.
Isolation and characterization of an endophytic bacterium, Bacillus megaterium BMN1, associated with root-nodules of Medicago sativa L. growing in Al-Ahsaa region, Saudi Arabia. Ann Microbiol 65, 1017–1026. doi: 10.1007/s13213-014-0946-4.
Isolation and Characterization of Bacterial Endophytes from Small Nodules of Field-Grown Peanut. MICROORGANISMS 11. doi: 10.3390/microorganisms11081941.
Isolation and characterization of endophytes from nodules of Mimosa pudica with biotechnological potential. Microbiological research 218, 76–86.
Isolation and Characterization of Nodule-Associated Exiguobacterium sp. from the Root Nodules of Fenugreek (Trigonella foenum-graecum) and Their Possible Role in Plant Growth Promotion. Int J Microbiol 2012, 693982. doi: 10.1155/2012/693982.
Isolation and Characterization of Nonrhizobial Plant Growth Promoting Bacteria from Nodules of Kudzu (Pueraria thunbergiana) and Their Effect on Wheat Seedling Growth. Curr Microbiol 56, 134–139. doi: 10.1007/s00284-007-9062-z.
Isolation and characterization of plant growth promoting endophytic bacterial isolates from root nodule of Lespedeza sp. Biology and fertility of soils. Available at: http://dx.doi.org/10.1007/s00374-010-0485-5 [Accessed August 16, 2022].
Isolation, Characterization and Phylogenetic Analysis of Nodule-Associated Bacteria from Mimosa Pudica L. Biosciences Biotechnology Research Asia 19, 645–655. doi: 10.13005/bbra/3017.
Isolation, characterization, and evaluation of bacterial root and nodule endophytes from chickpea cultivated in Northern India. Journal of Basic Microbiology 55, 74–81. doi: 10.1002/jobm.201300173.
Isolation, characterization, and selection of heavy metal-resistant and plant growth-promoting endophytic bacteria from root nodules of Robinia pseudoacacia in a Pb/Zn mining area. Microbiol Res 217, 51–59. doi: 10.1016/j.micres.2018.09.002.
Isolation, identification and plant growth promotion ability of endophytic bacteria associated with lupine root nodule grown in Tunisian soil. Archives of Microbiology 201, 1333–1349.
Legume nodule endophytes more diverse than endophytes from roots of legumes or non legumes in soils of Haryana, India. J. Microbiol. Biotech. Res., 2013, 3 (3):83-92 3, 83–92.
Legume Nodules: Massive Infection in the Absence of Defense Induction. MPMI 32, 35–44. doi: 10.1094/MPMI-07-18-0205-FI.
Lupin, a Unique Legume That Is Nodulated by Multiple Microsymbionts: The Role of Horizontal Gene Transfer
Medicago root nodule microbiomes: insights into a complex ecosystem with potential candidates for plant growth promotion. Plant and Soil 471. doi: 10.1007/s11104-021-05247-7.
METAGENOMIC ANALYSIS OF THE MICROBIAL COMMUNITY ASSOSCIATED WITH THE ROOT NODULES OF THE ACTINORHIZAL PLANT CASUARINA GLAUCA
Metagenomic Profile of Endophytic Bacteria in Acacia mearnsii.
Methylotrophic Methylobacterium Bacteria Nodulate and Fix Nitrogen in Symbiosis with Legumes. J Bacteriol 183, 214–220. doi: 10.1128/JB.183.1.214-220.2001.
Microbial community structure and functional diversity of nitrogen-fixing bacteria associated with Colophospermum mopane. FEMS Microbiology Ecology 91. doi: 10.1093/femsec/fiv030.
Microbial enzyme, 1-aminocyclopropane-1-carboxylic acid (ACC) deaminase: An elixir for plant under stress
Microbiome of Nodules and Roots of Soybean and Common Bean: Searching for Differences Associated with Contrasting Performances in Symbiotic Nitrogen Fixation
Micromonospora from nitrogen fixing nodules of alfalfa (Medicago sativa L.). A new promising Plant Probiotic Bacteria. Scientific Reports 4. doi: 10.1038/srep06389.
Micromonospora lupini sp. nov. and Micromonospora saelicesensis sp. nov., isolated from root nodules of Lupinus angustifolius. Int J Syst Evol Microbiol 57, 2799–2804. doi: 10.1099/ijs.0.65192-0.
Micromonospora phytophila sp nov and Micromonospora luteiviridis sp nov., isolated as natural inhabitants of plant nodules.
Micromonospora pisi sp. nov., isolated from root nodules of Pisum sativum. Int J Syst Evol Microbiol 60, 331–337. doi: 10.1099/ijs.0.012708-0.
Microsymbionts of Phaseolus vulgaris in acid and alkaline soils of Mexico. Systematic and Applied Microbiology 37, 605–612. doi: 10.1016/j.syapm.2014.08.005.
Molecular and phenotypic characterization of endophytic bacteria isolated from sulla nodules. Microbial Pathogenesis 111, 225–231. doi: 10.1016/j.micpath.2017.08.049.
Molecular characterization and identification of plant growth promoting endophytic bacteria isolated from the root nodules of pea (Pisum sativum L.). World J Microbiol Biotechnol 30, 719–725. doi: 10.1007/s11274-013-1488-9.
Molecular identification and characterization of phytobeneficial osmotolerant endophytic bacteria inhabiting root nodules of the Saharan tree Vachellia tortilis subsp. raddiana. Arch Microbiol 205, 45. doi: 10.1007/s00203-022-03358-y.
Morphologie und Physiologie der Pilze, Flechten und Myxomyceten. Engelmann Available at: https://books.google.co.ma/books?id=bUI-AAAAcAAJ.
Multiple benefits of legumes for agriculture sustainability: an overview. Chemical and Biological Technologies in Agriculture 4, 2. doi: 10.1186/s40538-016-0085-1.
New research on the genetic diversity of non-rhizobial endophytes inhabiting legume nodules
Nitrogen-fixation by endophytic bacteria in agricultural crops: recent advances. Nitrogen in agriculture. IntechOpen, London, GBR, 73–94.
Nodular Endophytes: An Untapped Diversity, in Beneficial Plant-microbial Interactions, ed. J. González-López (CRC Press), 215–236. doi: 10.1201/b15251-11.
Nodulation of legumes by members of the β-subclass of Proteobacteria. Nature 411, 948–950. doi: 10.1038/35082070.
Nodule-associated microbiome diversity in wild populations of Sulla coronaria reveals clues on the relative importance of culturable rhizobial symbionts and co-infecting endophytes. Microbiological Research 221, 10–14. doi: 10.1016/j.micres.2019.01.004.
Nodules and roots of Vicia faba are inhabited by quite different populations of associated bacteria. Applied Soil Ecology 119, 72–79. doi: 10.1016/j.apsoil.2017.06.002.
Non-Rhizobial Endophytes Associated with Nodules of Vigna radiata L. and Their Combined Activity with Rhizobium sp. Curr Microbiol 79, 103. doi: 10.1007/s00284-022-02792-x.
Non-rhizobial nodule associated bacteria (NAB) from blackgram (Vigna mungo L.) and their possible role in plant growth promotion. Madras Agricultural Journal 106, 1.
Non-Rhizobial Nodule Associated Bacteria (NAB) From Blackgram (Vigna mungo L.) and their possible role in plant growth promotion. Madras.Agric.J 106. doi: 10.29321/MAJ.
Non-rhizobial nodule endophytes improve nodulation, change root exudation pattern and promote the growth of lentil, for prospective application in fallow soil. Front. Plant Sci. 14, 1152875. doi: 10.3389/fpls.2023.1152875.
Non-rhizobial peanut nodule bacteria promote maize (Zea mays L.) and peanut (Arachis hypogaea L.) growth in a simulated crop rotation system. Applied Soil Ecology 84, 208–212. doi: 10.1016/j.apsoil.2014.08.002.
Not just passengers, but co-pilots! Non-rhizobial nodule-associated bacteria promote cowpea growth and symbiosis with (brady)rhizobia. Journal of Applied Microbiology 134, lxac013. doi: 10.1093/jambio/lxac013.
Ochrobactrum cytisi sp. nov., isolated from nodules of Cytisus scoparius in Spain. International Journal of Systematic and Evolutionary Microbiology 57, 784–788. doi: 10.1099/ijs.0.64613-0.
Paenibacillus farraposensis sp. nov., isolated from a root nodule of Arachis villosa. International Journal of Systematic and Evolutionary Microbiology 72, 005294. doi: 10.1099/ijsem.0.005294.
Paenibacillus glycinis sp. nov., an Endophytic Bacterium Isolated from the Nodules of Soybean (Glycine max (L.) Merr)
Paenibacillus periandrae sp. nov., isolated from nodules of Periandra mediterranea. International Journal of Systematic and Evolutionary Microbiology 66, 1838–1843. doi: 10.1099/ijsem.0.000953.
Paenibacillus sp. Strain UY79, Isolated from a Root Nodule of Arachis villosa, Displays a Broad Spectrum of Antifungal Activity. Applied and Environmental Microbiology 88, e01645-21. doi: 10.1128/AEM.01645-21.
Phaseolus vulgaris is nodulated in northern Spain by Rhizobium leguminosarum strains harboring two nodC alleles present in American Rhizobium etli strains: biogeographical and evolutionary implications. Can. J. Microbiol. 56, 657–666. doi: 10.1139/W10-048.
Phaseolus vulgaris seed-borne endophytic community with novel bacterial species such as Rhizobium endophyticum sp. nov.
Phenotypic and Genotypic Diversity Among Symbiotic and Non-symbiotic Bacteria Present in Chickpea Nodules in Morocco. Frontiers in Microbiology 10.
Phenotypic, molecular, and symbiotic characterization of the rhizobial symbionts isolated from Acacia saligna grown in different regions in Morocco: a multivariate approach. World J Microbiol Biotechnol 39, 343. doi: 10.1007/s11274-023-03775-1.
Phosphate Solubilizing Rhizobacteria Could Have a Stronger Influence on Wheat Root Traits and Aboveground Physiology Than Rhizosphere P Solubilization. Front. Plant Sci. 11, 979. doi: 10.3389/fpls.2020.00979.
Phyllobacterium endophyticum sp. nov., isolated from nodules of Phaseolus vulgaris. International Journal of Systematic and Evolutionary Microbiology 63, 821–826. doi: 10.1099/ijs.0.038497-0.
Phylogenetic analyses of symbiotic nodulation genes support vertical and lateral gene co-transfer within the Bradyrhizobium genus. Molecular Phylogenetics and Evolution 30, 720–732. doi: 10.1016/S1055-7903(03)00255-0.
Phylogeny and genetic diversity of native rhizobia nodulating common bean (Phaseolus vulgaris L.) in Ethiopia. Systematic and Applied Microbiology 35, 120–131. doi: 10.1016/j.syapm.2011.11.005.
Plant Growth Promotion and Biocontrol Potentiality of Endophytes Isolated from Root Nodules of Sulla flexuosa L. Plants. International Journal of Agronomy 2023, 1–9. doi: 10.1155/2023/2451806.
Plant growth promotion and genetic diversity of bacteria isolated from cowpea nodules. Pesquisa Agropecuária Brasileira 48, 1275–1284.
Plant Growth Promotion and Suppression of Bacterial Leaf Blight in Rice by Inoculated Bacteria. PLoS ONE 11, e0160688. doi: 10.1371/journal.pone.0160688.
Plant growth-promoting bacteria isolated from wild legume nodules and nodules of <i>Phaseolus vulgaris</i> L. trap plants in central and southern Mexico
Plant Growth-Promoting Bacteria: Mechanisms and Applications. Scientifica 2012, 1–15. doi: 10.6064/2012/963401.
Plant growth-promoting rhizobacterial communities from an area under the influence of iron mining and from the adjacent phytophysiognomies which have high genetic diversity. Land Degradation and Development 31, 2237–2254. doi: 10.1002/ldr.3593.
Plant-microbe-microbe interactions influence the faba bean nodule colonization by diverse endophytic bacteria. FEMS Microbiology Ecology 97. doi: 10.1093/femsec/fiab138.
Polyphasic characterization of nitrogen-fixing and co-resident bacteria in nodules of Phaseolus lunatus inoculated with soils from Piauí State, Northeast Brazil. Symbiosis 80, 279–292. doi: 10.1007/s13199-020-00672-1.
Potential of root nodule nonrhizobial endophytic bacteria for growth promotion of Lotus corniculatus L. and Dactylis glomerata L. Journal of Applied Microbiology 131, 2929–2940.
Production and metabolism of IAA by Enterobacter spp. (Gammaproteobacteria) isolated from root nodules of a legume Abrus precatorius L. Biocatalysis and Agricultural Biotechnology 4, 296–303. doi: 10.1016/j.bcab.2015.04.002.
Promoting the growth of Sulla flexuosa L. by endophytic root nodule bacteria authors and affiliations. WORLD JOURNAL OF MICROBIOLOGY & BIOTECHNOLOGY 39. doi: 10.1007/s11274-023-03699-w.
Proteome and Physiological Characterization of Halotolerant Nodule Endophytes: The Case of Rahnella aquatilis and Serratia plymuthica. Microorganisms 10, 890. doi: 10.3390/microorganisms10050890.
Pseudonocardia acaciae sp. nov., isolated from roots of Acacia auriculiformis A. Cunn. ex Benth. Int J Syst Evol Microbiol 59, 1487–1491. doi: 10.1099/ijs.0.007724-0.
Putative novel Bradyrhizobium and Phyllobacterium species isolated from root nodules of Chamaecytisus ruthenicus. Systematic and Applied Microbiology 43, 126056. doi: 10.1016/j.syapm.2020.126056.
Retrieved 16S rRNA and nifH sequences reveal co-dominance of Bradyrhizobium and Ensifer (Sinorhizobium) strains in field-collected root nodules of the promiscuous host Vigna radiata (L.)
Rhizobia and endophytic bacteria isolated from rainforest fragments within an iron ore mining site of the Eastern Brazilian Amazon. Brazilian Journal of Microbiology 52, 1461–1474. doi: 10.1007/s42770-021-00524-0.
Rhizobia with different symbiotic efficiencies nodulate Acaciella angustissima in Mexico, including Sinorhizobium chiapanecum sp. nov. which has common symbiotic genes with Sinorhizobium mexicanum
Rhizosphere microbiome: Engineering bacterial competitiveness for enhancing crop production. J Adv Res 24, 337–352. doi: 10.1016/j.jare.2020.04.014.
Role of plant growth regulators as chemical signals in plant–microbe interactions: a double edged sword. Current Opinion in Plant Biology 27, 52–58. doi: 10.1016/j.pbi.2015.05.028.
Root nodule bacteria from Clitoria ternatea L. are putative invasive nonrhizobial endophytes. Canadian Journal of Microbiology 61, 131–142. doi: 10.1139/cjm-2014-0483.
Screening and diversity of plant growth promoting endophytic bacteria from peanut. AJMR 7, 875–884. doi: 10.5897/AJMR12.1500.
Screening and Molecular Identification of Endophytic Bacteria Isolated From Legumes Nodules and Roots Cultivated in Acacia Rhizosphere Soils Collected in an Arid Region, Tata-Akka in South of Morocco Address for Correspondence.
Screening of stress tolerant bacterial strains possessing interesting multi-plant growth promoting traits isolated from root nodules of Phaseolus vulgaris L. BIOCATALYSIS AND AGRICULTURAL BIOTECHNOLOGY 20. doi: 10.1016/j.bcab.2019.101225.
Seasonal Surface Runoff Characteristics in the Semiarid Region of Western Heilongjiang Province in Northeast China—A Case of the Alun River Basin. Water 11, 557. doi: 10.3390/w11030557.
Selection of Endophytic Strains for Enhanced Bacteria-Assisted Phytoremediation of Organic Pollutants Posing a Public Health Hazard. International Journal of Molecular Sciences 22, 9557. doi: 10.3390/ijms22179557.
Shinella kummerowiae sp. nov., a symbiotic bacterium isolated from root nodules of the herbal legume Kummerowia stipulacea. INTERNATIONAL JOURNAL OF SYSTEMATIC AND EVOLUTIONARY MICROBIOLOGY 58, 1409–1413. doi: 10.1099/ijs.0.65723-0.
Sinorhizobium americanum symbiovar mediterranense is a predominant symbiont that nodulates and fixes nitrogen with common bean (Phaseolus vulgaris L.) in a Northern Tunisian field. Systematic and Applied Microbiology
Solubilization of inorganic phosphate by endophytic Pseudomonas sp. from French bean nodules. Ratarstvo i povrtarstvo 51, 100–105. doi: 10.5937/ratpov51-6222.
Soybean Root Nodule and Rhizosphere Microbiome: Distribution of Rhizobial and Nonrhizobial Endophytes. Appl Environ Microbiol 87, e02884-20. doi: 10.1128/AEM.02884-20.
Spore formation and endophyte diversity in root nodules of Alnus glutinosa (L.) Vill.
Stem inoculation with bacterial strains Bacillus amyloliquefaciens (GB03) and Microbacterium imperiale (MAIIF2a) mitigates Fusarium root rot in cassava. Phytoparasitica 47, 135–142. doi: 10.1007/s12600-018-0706-2.
Streptomyces associated with root nodules of Coriaria in New Zealand
Study of phenanthrene utilizing bacterial consortia associated with cowpea (Vigna unguiculata) root nodules. World Journal of Microbiology and Biotechnology 31, 415–433. doi: 10.1007/s11274-014-1796-8.
Symbiotic effectiveness of Rhizobium (Agrobacterium) compared to Ensifer (Sinorhizobium) and Bradyrhizobium genera for soybean inoculation under field conditions. Research Journal of Microbiology 9, 151.
Symbiotic efficiency and genetic characterization of rhizobia and non rhizobial endophytes associated with cowpea grown in semi-arid tropics of Kenya. Heliyon 7, e06867.
Synthesis of siderophores by plant-associated metallotolerant bacteria under exposure to Cd2+. Chemosphere 156, 312–325. doi: 10.1016/j.chemosphere.2016.04.130.
Text mining and visualization using VOSviewer. doi: 10.48550/arXiv.1109.2058.
The antibiosis of nodule-endophytic agrobacteria and its potential effect on nodule functioning of Phaseolus vulgaris. Arch Microbiol 194, 1013–1021. doi: 10.1007/s00203-012-0837-7.
The application of plant growth promoting rhizobacteria (PGPR) in low input and organic cultivation of graminaceous crops; potential and problems*. Environmental biotechnology, 43–50.
The genus Micromonospora is widespread in legume root nodules: the example of Lupinus angustifolius. ISME J 4, 1265–1281. doi: 10.1038/ismej.2010.55.
The legume nodule microbiome: a source of plant growth-promoting bacteria
The nodule microbiome: N2-fixing rhizobia do not live alone. Phytobiomes Journal 1, 70–82.
The phenotypic, phylogenetic and symbiotic characterization of rhizobia nodulating Lotus sp in Tunisian arid soils. ANNALS OF MICROBIOLOGY 64, 355–362. doi: 10.1007/s13213-013-0670-5.
The PRISMA statement for reporting systematic reviews and meta-analyses of studies that evaluate health care interventions: explanation and elaboration. PLoS Med 6, e1000100. doi: 10.1371/journal.pmed.1000100.
Two cultivated legume plants reveal the enrichment process of the microbiome in the rhizocompartments. MOLECULAR ECOLOGY 26, 1641–1651. doi: 10.1111/mec.14027.
Unraveling Plant-Endophyte Interactions: An Omics Insight
Utilization of Endophytic Bacteria Isolated from Legume Root Nodules for Plant Growth Promotion, in Field Crops: Sustainable Management by PGPR Sustainable Development and Biodiversity.,
Variability in symbiotic effectiveness of N2 fixing bacteria in Mimosa scabrella. Applied Soil Ecology 102, 19–25. doi: 10.1016/j.apsoil.2016.01.018.
What If Root Nodules Are a Guesthouse for a Microbiome? The Case Study of Acacia longifolia. BIOLOGY-BASEL 12. doi: 10.3390/biology12091168.
Whole-genome sequence of the non-rhizobial root nodule endophyte <i>Bosea</i> sp. strain 685 isolated from the root nodule of <i>Astragalus umbellatus</i> Bunge., growing on the Kamchatka Peninsula

[truncated: 3 more sheets: Metagenomic, new species, Feuil2]
